# Supplementary material for: A Tumor-Infiltration CD8+ T Cell-Based Gene Signature for Facilitating the Prognosis and Estimation of Immunization Responses in HPV+ Head and Neck Squamous Cell Cancer
Source: Front Oncol. 2021 Sep 28;11:749398. doi: 10.3389/fonc.2021.749398 (PMC8507562; doi:10.3389/fonc.2021.749398)
Supplement: Supplementary file 1 [file Table_1.xlsx]

## Sheet: Sheet1
Data for Figure 1a
	HNSC-HPV-	HNSC-HPV+
T cell CD8+_CIBERSORT	-1.22476	-3.09298
T cell CD8+_CIBERSORT-ABS	-1.37971	-2.92318
T cell CD8+_MCPCOUNTER	-0.435062	-2.84342
T cell CD8+_QUANTISEQ	-0.544224	-2.87684
T cell CD8+_XCELL	-1.3167	-2.91975
