# Supplementary material for: A Tumor-Infiltration CD8+ T Cell-Based Gene Signature for Facilitating the Prognosis and Estimation of Immunization Responses in HPV+ Head and Neck Squamous Cell Cancer
Source: Front Oncol. 2021 Sep 28;11:749398. doi: 10.3389/fonc.2021.749398 (PMC8507562; doi:10.3389/fonc.2021.749398)
Supplement: Supplementary file 2 [file Table_2.xlsx]

## Sheet: Sheet 1 - prop1
Cell Proportion for Figure 2c
	Var1	Freq
1	B	0.110290724503922
2	CD4Tconv	0.266398576043246
3	CD8T	0.0327806711055442
4	CD8Tex	0.259773221702156
5	DC	0.0139429098819962
6	Mast	0.00774606104555343
7	Mono/Macro	0.145147999208913
8	NK	0.00974025974025974
9	Plasma	0.0189696090711319
10	Tprolif	0.0602050234029929
11	Treg	0.0750049442942844
