# Supplementary material for: A Tumor-Infiltration CD8+ T Cell-Based Gene Signature for Facilitating the Prognosis and Estimation of Immunization Responses in HPV+ Head and Neck Squamous Cell Cancer
Source: Front Oncol. 2021 Sep 28;11:749398. doi: 10.3389/fonc.2021.749398 (PMC8507562; doi:10.3389/fonc.2021.749398)
Supplement: Supplementary file 3 [file Table_3.xlsx]

## Sheet: Sheet 1 - cell_prop
Cell Proportion for Figure 2d
	cluster	patient	proportion
1	B	HPV_negative	0.035368185114378
2	CD4Tconv	HPV_negative	0.161579537214055
3	CD8T	HPV_negative	0.02594106401213
4	CD8Tex	HPV_negative	0.172885490144373
5	DC	HPV_negative	0.00998747445447953
6	Mast	HPV_negative	0.00627925374118268
7	Mono/Macro	HPV_negative	0.122453688443536
8	NK	HPV_negative	0.00796031379787725
9	Plasma	HPV_negative	0.0125749884633133
10	Tprolif	HPV_negative	0.0435262706836311
11	Treg	HPV_negative	0.0552112861757532
12	B	HPV_positive	0.0749225393895445
13	CD4Tconv	HPV_positive	0.104819038829191
14	CD8T	HPV_positive	0.0068396070934142
15	CD8Tex	HPV_positive	0.0868877315577823
16	DC	HPV_positive	0.00395543542751665
17	Mast	HPV_positive	0.00146680730437076
18	Mono/Macro	HPV_positive	0.0226943107653768
19	NK	HPV_positive	0.00177994594238249
20	Plasma	HPV_positive	0.00639462060781858
21	Tprolif	HPV_positive	0.0166787527193619
22	Treg	HPV_positive	0.0197936581185312
