# Supplementary material for: A Tumor-Infiltration CD8+ T Cell-Based Gene Signature for Facilitating the Prognosis and Estimation of Immunization Responses in HPV+ Head and Neck Squamous Cell Cancer
Source: Front Oncol. 2021 Sep 28;11:749398. doi: 10.3389/fonc.2021.749398 (PMC8507562; doi:10.3389/fonc.2021.749398)
Supplement: Supplementary file 5 [file Table_5.xlsx]

## Sheet: Sheet 1 - cd8need_DEG
Data for Figure 3b
	log2FoldChange	pvalue	change	label
BHLHE40	-1.18809945516965	0.0235	DOWN	BHLHE40
CD3E	-1.254564590442	0.0243	DOWN	CD3E
CD52	-0.934963997139776	0.0432	DOWN	CD52
CD7	-1.39231243344545	0.0301	DOWN	CD7
CD8A	-1.44222999345019	0.0225	DOWN	CD8A
CD8B	-1.90246759121248	33	DOWN	CD8B
CNN2	-1.01032672380075	0.0358	DOWN	CNN2
COTL1	-1.48545193265311	0.0468	DOWN	COTL1
CSF1	-1.34553636864772	0.0346	DOWN	CSF1
EPSTI1	-1.43296676931832	0.0278	DOWN	EPSTI1
FCER1G	-1.43171022465037	0.0306	DOWN	FCER1G
GZMA	-1.3727860110951	13	DOWN	GZMA
GZMB	-1.10081471222331	0.0294	DOWN	GZMB
GZMK	-1.88453286938041	0.0332	DOWN	GZMK
GZMM	-1.52878000941665	0.0499	DOWN	GZMM
HLA-DPB1	-0.859674131455259	0.0442	DOWN	HLA-DPB1
HLA-DRA	-0.848865755559366	0.0205	DOWN	HLA-DRA
HLA-DRB1	-0.867738691291989	0.0175	DOWN	HLA-DRB1
HLA-DRB5	-1.03423002973884	6	DOWN	HLA-DRB5
IFIT3	-0.771324961623969	48	DOWN	IFIT3
IFITM1	-1.0378935536334	0.0185	DOWN	IFITM1
IFITM3	-1.52188501542624	0.0255	DOWN	IFITM3
IL32	-0.912049737616901	0.0051	DOWN	IL32
IRF7	-2.14302052332271	0.0496	DOWN	IRF7
ITGB2	-1.36884744751617	0.0211	DOWN	ITGB2
KLF6	-1.95616252551966	0.0376	DOWN	KLF6
LCK	-1.57262393931138	0.0372	DOWN	LCK
NBL1	-0.973125668626694	0.0457	DOWN	NBL1
PRF1	-1.68848111977455	0.0207	DOWN	PRF1
S100A11	-1.48677789969821	0.0166	DOWN	S100A11
SIRPG	-1.80849879323235	0.0408	DOWN	SIRPG
TNFSF10	-0.87514878854298	0.0181	DOWN	TNFSF10
TRAC	-0.885034342223601	0.0336	DOWN	TRAC
TRBC2	-0.912547745595321	0.0261	DOWN	TRBC2
TYROBP	-1.20764620969224	0.0249	DOWN	TYROBP
ACAP1	-1.59800353480844	0.0651	NOT
ACP5	-1.23340161501675	0.0647	NOT
ANKRD28	0.0375847603272712	0.9708	NOT
BIN1	0.455207200002978	0.4704	NOT
BIRC3	-0.931404369684203	94	NOT
BST2	-0.940327309702396	0.1349	NOT
C12orf75	-0.507497833673316	0.2961	NOT
CCL3	-0.466968240702214	0.4261	NOT
CCL3L3	-0.0258307600345215	0.9744	NOT
CCL4	-0.952954716245746	0.0739	NOT
CCNH	0.023618865598634	0.9899	NOT
CD247	-1.41634128247219	0.0878	NOT
CD27	-0.670798776896184	115	NOT
CD28	-1.35285958503365	0.2978	NOT
CD84	3	0.0783	NOT
CHI3L2	0.0412379080162448	0.9351	NOT
CHN1	0.739362604356908	0.2024	NOT
CITED2	0.58171270011364	0.3332	NOT
CKLF	1.05824158119143	0.2383	NOT
CMC1	1.5084898697056	0.3013	NOT
CORO1B	0.359351359142141	729	NOT
CRTAM	3	0.0784	NOT
CST3	0.108405873843787	0.8793	NOT
CTD-3252C9.4	-0.693747360631978	0.2139	NOT
CTLA4	-1.06363131977286	0.1608	NOT
CXCL8	0.517781376331996	0.2205	NOT
DDX3X	0.124692443957318	0.8441	NOT
DDX5	0.359979477947033	0.7283	NOT
DENND2D	-0.753321903596015	0.3937	NOT
DGKZ	-1.19468275741884	0.2216	NOT
DNAJB1	-1.59258079536768	0.0858	NOT
DTHD1	1.71714367584727	0.1645	NOT
DUSP2	-0.160520926835102	0.7863	NOT
EIF1AY	0.659642102002547	0.2003	NOT
EIF5A	1.27351752351693	0.2247	NOT
ENTPD1	-1.42378856554747	0.2547	NOT
EOMES	-1.554003205546	0.2088	NOT
EVL	-0.47884257791294	0.5465	NOT
FABP5	0.0217614917815127	0.9223	NOT
FAM118A	1.71007931055195	121	NOT
FOSB	0.031498667059371	902	NOT
FTH1	0.679808616120765	0.2273	NOT
FTL	0.596360911872253	0.3233	NOT
FXYD5	-0.728774358203096	0.1203	NOT
FYN	0.0532563663004315	0.9379	NOT
GADD45B	0.414953285980473	0.4381	NOT
GALNT2	-0.429092038739321	0.5711	NOT
GCHFR	0.364295831070094	602	NOT
GLIPR2	-0.221769495761066	0.7085	NOT
GLUL	-0.716006474706028	145	NOT
GNLY	-1.16667701958224	0.0594	NOT
GPR183	-0.631299777233865	0.2448	NOT
GPSM3	-0.918543266927449	0.0905	NOT
HERC5	-0.688557728226138	0.1439	NOT
HLA-B	-0.595294780392441	0.0809	NOT
HLA-DQA2	-0.3051673867928	0.2873	NOT
HMHA1	-0.620268535147373	374	NOT
HSPA1A	0.000299955008997942	0.9996	NOT
HSPA1B	0.0216636396360264	0.9692	NOT
ID2	-0.27443684570176	0.5336	NOT
ID3	0.00628023795715046	988	NOT
IER2	-0.295714244149045	0.7129	NOT
IFI44L	-0.955551445827458	0.0956	NOT
IFI6	-0.588607001286021	0.1306	NOT
IFIT1	-0.506999618932462	0.2466	NOT
IFITM2	-0.460132509450473	0.3138	NOT
IFNG	-1.65286747036144	0.1433	NOT
IGHA1	-0.348140041488895	0.0384	NOT
IGHG1	-0.275621757959415	0.0716	NOT
IGHG3	-0.226022692065053	0.1766	NOT
IGKC	-0.270890509811944	0.0735	NOT
IGLC2	-0.283291724150488	0.1245	NOT
IGLC3	-0.296386513081927	0.1147	NOT
IL7R	-0.595476153386499	0.2421	NOT
IRF1	-0.910557200026395	83	NOT
ISG15	-0.301510580388315	0.3964	NOT
ISG20	-1.04157054830091	69	NOT
ITGAE	-0.649130295143171	0.5218	NOT
ITGB1	-0.266834239938943	513	NOT
ITM2A	-0.881889305156823	0.1233	NOT
JAKMIP1	3	0.0787	NOT
JUN	-1.04725399639297	0.2528	NOT
KLRC1	3	0.0784	NOT
KLRG1	3	0.0957	NOT
LAT	3	0.2743	NOT
LGALS1	-0.479650006297541	0.2834	NOT
LMNA	-1.69554061148751	0.0652	NOT
LMO4	-0.606969484318893	0.4013	NOT
LRMP	-0.710089901290257	0.2953	NOT
LTB	-0.545762193646887	0.2004	NOT
LY6E	-0.804749357141248	0.1316	NOT
LYZ	-0.316355933036388	0.3514	NOT
M6PR	-0.154434053307064	0.7641	NOT
MX1	-0.636577829072051	0.0547	NOT
MX2	-0.752897184965719	0.1826	NOT
NBEAL1	-2.34758245892478	0.2987	NOT
NPM1	1.92601351734086	0.0856	NOT
NT5C3A	-0.236228790862865	0.8291	NOT
OAS1	-0.456337438481921	0.2185	NOT
PATL2	3	0.1669	NOT
PECAM1	0.307631747759401	0.6022	NOT
PHLDA1	-0.0267547373088196	0.9515	NOT
PKM	-1.57551969423064	0.1084	NOT
PLCG2	-0.170195376996114	841	NOT
PLEK	-0.673932961636141	0.1635	NOT
PMAIP1	-0.301375399583783	0.5565	NOT
PPP1R14B	-0.016739324004298	0.9812	NOT
PPP2R5C	1.28699875002431	328	NOT
PRKCH	-1.15868081513423	0.3041	NOT
PTGER4	0.0972174507153593	0.8893	NOT
RASAL3	-1.21672037714844	0.0851	NOT
RGS1	-0.738563044090428	0.1153	NOT
RNF167	1.19737106069137	0.4013	NOT
RNF187	1.04204193717972	417	NOT
RP11-138A9.1	3	0.6528	NOT
RP11-166O4.6	0.330597873428613	0.8989	NOT
RP11-386I14.4	-0.630923837379813	0.4162	NOT
RP11-51J9.5	0.467751094192442	0.3218	NOT
RP11-596C23.2	-0.577677930753831	0.8889	NOT
RP5-1028K7.2	-0.854960476722549	0.4419	NOT
RP6-91H8.3	-0.688756832258652	0.7932	NOT
RPL17	1.11883966234808	0.1837	NOT
RPS4Y1	0.258665123381288	0.3543	NOT
RSAD2	-1.15074804308864	0.0741	NOT
S100A4	-0.986713196170701	0.1486	NOT
S100A8	-0.16581848469494	0.3488	NOT
S100A9	-0.183442184462658	0.3571	NOT
SASH3	-1.04725399639297	0.0512	NOT
SAT1	-0.123524486285497	0.8039	NOT
SEPT9	-0.948297528009241	0.3722	NOT
SH2D1A	-0.834480356676589	279	NOT
SH3BGRL3	-1.80302266150677	0.0932	NOT
1	-1.18908419183219	0.0678	NOT
SLC2A3	-0.0754781411759567	906	NOT
SLC38A2	-0.792083928419969	0.2936	NOT
SPP1	-0.221270306932529	0.4285	NOT
TAGAP	-1.0018486202358	0.1813	NOT
TIMP1	-0.187776407476918	0.7076	NOT
TMEM123	0.230952978205692	0.7717	NOT
TMSB10	-0.853315932712767	0.2503	NOT
TNF	0.530981129969555	0.3217	NOT
TNFRSF18	-0.403766551472583	0.3518	NOT
TNFRSF4	0.0191161171922301	0.9754	NOT
TNFRSF9	-0.731264502673073	0.3928	NOT
TNFSF13B	-1.72934820910666	0.0509	NOT
TOX	-0.506999618932462	0.5576	NOT
TRDC	-1.32388310099849	0.1264	NOT
TSC22D3	-0.819844833605903	0.1667	NOT
TSPYL2	0.0679389830081929	0.9417	NOT
TXN	1.50800301477875	87	NOT
TXNIP	-0.619710862486763	0.2227	NOT
TYMP	-1.45671682541644	0.0936	NOT
UCP2	0.0536355491659093	0.9191	NOT
VOPP1	-0.312794773266856	0.8089	NOT
XCL1	0.425986431328912	0.6639	NOT
ZC3HAV1	-0.43355598827469	0.6299	NOT
ZFAS1	0.655860595773929	0.1318	NOT
RGCC	0.793671018326244	0.0263	UP	RGCC
RPS26	1.53983056648209	0.0183	UP	RPS26
TRAT1	3	0.0492	UP	TRAT1

## Sheet: Survival DEGs for Figure 3b
Survival DEGs for Figure 3b
	log2FoldChange	pvalue	change	label
ACAP1	-1.59800353480844	0.0651	NOT
ACP5	-1.23340161501675	0.0647	NOT
ANKRD28	0.0375847603272712	0.9708	NOT
BHLHE40	-1.18809945516965	0.0235	DOWN	BHLHE40
BIN1	0.455207200002978	0.4704	NOT
BIRC3	-0.931404369684203	94	NOT
BST2	-0.940327309702396	0.1349	NOT
C12orf75	-0.507497833673316	0.2961	NOT
CCL3	-0.466968240702214	0.4261	NOT
CCL3L3	-0.0258307600345215	0.9744	NOT
CCL4	-0.952954716245746	0.0739	NOT
CCNH	0.023618865598634	0.9899	NOT
CD247	-1.41634128247219	0.0878	NOT
CD27	-0.670798776896184	115	NOT
CD28	-1.35285958503365	0.2978	NOT
CD3E	-1.254564590442	0.0243	DOWN	CD3E
CD52	-0.934963997139776	0.0432	DOWN	CD52
CD7	-1.39231243344545	0.0301	DOWN	CD7
CD84	3	0.0783	NOT
CD8A	-1.44222999345019	0.0225	DOWN	CD8A
CD8B	-1.90246759121248	33	DOWN	CD8B
CHI3L2	0.0412379080162448	0.9351	NOT
CHN1	0.739362604356908	0.2024	NOT
CITED2	0.58171270011364	0.3332	NOT
CKLF	1.05824158119143	0.2383	NOT
CMC1	1.5084898697056	0.3013	NOT
CNN2	-1.01032672380075	0.0358	DOWN	CNN2
CORO1B	0.359351359142141	729	NOT
COTL1	-1.48545193265311	0.0468	DOWN	COTL1
CRTAM	3	0.0784	NOT
CSF1	-1.34553636864772	0.0346	DOWN	CSF1
CST3	0.108405873843787	0.8793	NOT
CTD-3252C9.4	-0.693747360631978	0.2139	NOT
CTLA4	-1.06363131977286	0.1608	NOT
CXCL8	0.517781376331996	0.2205	NOT
DDX3X	0.124692443957318	0.8441	NOT
DDX5	0.359979477947033	0.7283	NOT
DENND2D	-0.753321903596015	0.3937	NOT
DGKZ	-1.19468275741884	0.2216	NOT
DNAJB1	-1.59258079536768	0.0858	NOT
DTHD1	1.71714367584727	0.1645	NOT
DUSP2	-0.160520926835102	0.7863	NOT
EIF1AY	0.659642102002547	0.2003	NOT
EIF5A	1.27351752351693	0.2247	NOT
ENTPD1	-1.42378856554747	0.2547	NOT
EOMES	-1.554003205546	0.2088	NOT
EPSTI1	-1.43296676931832	0.0278	DOWN	EPSTI1
EVL	-0.47884257791294	0.5465	NOT
FABP5	0.0217614917815127	0.9223	NOT
FAM118A	1.71007931055195	121	NOT
FCER1G	-1.43171022465037	0.0306	DOWN	FCER1G
FOSB	0.031498667059371	902	NOT
FTH1	0.679808616120765	0.2273	NOT
FTL	0.596360911872253	0.3233	NOT
FXYD5	-0.728774358203096	0.1203	NOT
FYN	0.0532563663004315	0.9379	NOT
GADD45B	0.414953285980473	0.4381	NOT
GALNT2	-0.429092038739321	0.5711	NOT
GCHFR	0.364295831070094	602	NOT
GLIPR2	-0.221769495761066	0.7085	NOT
GLUL	-0.716006474706028	145	NOT
GNLY	-1.16667701958224	0.0594	NOT
GPR183	-0.631299777233865	0.2448	NOT
GPSM3	-0.918543266927449	0.0905	NOT
GZMA	-1.3727860110951	13	DOWN	GZMA
GZMB	-1.10081471222331	0.0294	DOWN	GZMB
GZMK	-1.88453286938041	0.0332	DOWN	GZMK
GZMM	-1.52878000941665	0.0499	DOWN	GZMM
HERC5	-0.688557728226138	0.1439	NOT
HLA-B	-0.595294780392441	0.0809	NOT
HLA-DPB1	-0.859674131455259	0.0442	DOWN	HLA-DPB1
HLA-DQA2	-0.3051673867928	0.2873	NOT
HLA-DRA	-0.848865755559366	0.0205	DOWN	HLA-DRA
HLA-DRB1	-0.867738691291989	0.0175	DOWN	HLA-DRB1
HLA-DRB5	-1.03423002973884	6	DOWN	HLA-DRB5
HMHA1	-0.620268535147373	374	NOT
HSPA1A	0.000299955008997942	0.9996	NOT
HSPA1B	0.0216636396360264	0.9692	NOT
ID2	-0.27443684570176	0.5336	NOT
ID3	0.00628023795715046	988	NOT
IER2	-0.295714244149045	0.7129	NOT
IFI44L	-0.955551445827458	0.0956	NOT
IFI6	-0.588607001286021	0.1306	NOT
IFIT1	-0.506999618932462	0.2466	NOT
IFIT3	-0.771324961623969	48	DOWN	IFIT3
IFITM1	-1.0378935536334	0.0185	DOWN	IFITM1
IFITM2	-0.460132509450473	0.3138	NOT
IFITM3	-1.52188501542624	0.0255	DOWN	IFITM3
IFNG	-1.65286747036144	0.1433	NOT
IGHA1	-0.348140041488895	0.0384	NOT
IGHG1	-0.275621757959415	0.0716	NOT
IGHG3	-0.226022692065053	0.1766	NOT
IGKC	-0.270890509811944	0.0735	NOT
IGLC2	-0.283291724150488	0.1245	NOT
IGLC3	-0.296386513081927	0.1147	NOT
IL32	-0.912049737616901	0.0051	DOWN	IL32
IL7R	-0.595476153386499	0.2421	NOT
IRF1	-0.910557200026395	83	NOT
IRF7	-2.14302052332271	0.0496	DOWN	IRF7
ISG15	-0.301510580388315	0.3964	NOT
ISG20	-1.04157054830091	69	NOT
ITGAE	-0.649130295143171	0.5218	NOT
ITGB1	-0.266834239938943	513	NOT
ITGB2	-1.36884744751617	0.0211	DOWN	ITGB2
ITM2A	-0.881889305156823	0.1233	NOT
JAKMIP1	3	0.0787	NOT
JUN	-1.04725399639297	0.2528	NOT
KLF6	-1.95616252551966	0.0376	DOWN	KLF6
KLRC1	3	0.0784	NOT
KLRG1	3	0.0957	NOT
LAT	3	0.2743	NOT
LCK	-1.57262393931138	0.0372	DOWN	LCK
LGALS1	-0.479650006297541	0.2834	NOT
LMNA	-1.69554061148751	0.0652	NOT
LMO4	-0.606969484318893	0.4013	NOT
LRMP	-0.710089901290257	0.2953	NOT
LTB	-0.545762193646887	0.2004	NOT
LY6E	-0.804749357141248	0.1316	NOT
LYZ	-0.316355933036388	0.3514	NOT
M6PR	-0.154434053307064	0.7641	NOT
MX1	-0.636577829072051	0.0547	NOT
MX2	-0.752897184965719	0.1826	NOT
NBEAL1	-2.34758245892478	0.2987	NOT
NBL1	-0.973125668626694	0.0457	DOWN	NBL1
NPM1	1.92601351734086	0.0856	NOT
NT5C3A	-0.236228790862865	0.8291	NOT
OAS1	-0.456337438481921	0.2185	NOT
PATL2	3	0.1669	NOT
PECAM1	0.307631747759401	0.6022	NOT
PHLDA1	-0.0267547373088196	0.9515	NOT
PKM	-1.57551969423064	0.1084	NOT
PLCG2	-0.170195376996114	841	NOT
PLEK	-0.673932961636141	0.1635	NOT
PMAIP1	-0.301375399583783	0.5565	NOT
PPP1R14B	-0.016739324004298	0.9812	NOT
PPP2R5C	1.28699875002431	328	NOT
PRF1	-1.68848111977455	0.0207	DOWN	PRF1
PRKCH	-1.15868081513423	0.3041	NOT
PTGER4	0.0972174507153593	0.8893	NOT
RASAL3	-1.21672037714844	0.0851	NOT
RGCC	0.793671018326244	0.0263	UP	RGCC
RGS1	-0.738563044090428	0.1153	NOT
RNF167	1.19737106069137	0.4013	NOT
RNF187	1.04204193717972	417	NOT
RP11-138A9.1	3	0.6528	NOT
RP11-166O4.6	0.330597873428613	0.8989	NOT
RP11-386I14.4	-0.630923837379813	0.4162	NOT
RP11-51J9.5	0.467751094192442	0.3218	NOT
RP11-596C23.2	-0.577677930753831	0.8889	NOT
RP5-1028K7.2	-0.854960476722549	0.4419	NOT
RP6-91H8.3	-0.688756832258652	0.7932	NOT
RPL17	1.11883966234808	0.1837	NOT
RPS26	1.53983056648209	0.0183	UP	RPS26
RPS4Y1	0.258665123381288	0.3543	NOT
RSAD2	-1.15074804308864	0.0741	NOT
S100A11	-1.48677789969821	0.0166	DOWN	S100A11
S100A4	-0.986713196170701	0.1486	NOT
S100A8	-0.16581848469494	0.3488	NOT
S100A9	-0.183442184462658	0.3571	NOT
SASH3	-1.04725399639297	0.0512	NOT
SAT1	-0.123524486285497	0.8039	NOT
SEPT9	-0.948297528009241	0.3722	NOT
SH2D1A	-0.834480356676589	279	NOT
SH3BGRL3	-1.80302266150677	0.0932	NOT
SIRPG	-1.80849879323235	0.0408	DOWN	SIRPG
1	-1.18908419183219	0.0678	NOT
SLC2A3	-0.0754781411759567	906	NOT
SLC38A2	-0.792083928419969	0.2936	NOT
SPP1	-0.221270306932529	0.4285	NOT
TAGAP	-1.0018486202358	0.1813	NOT
TIMP1	-0.187776407476918	0.7076	NOT
TMEM123	0.230952978205692	0.7717	NOT
TMSB10	-0.853315932712767	0.2503	NOT
TNF	0.530981129969555	0.3217	NOT
TNFRSF18	-0.403766551472583	0.3518	NOT
TNFRSF4	0.0191161171922301	0.9754	NOT
TNFRSF9	-0.731264502673073	0.3928	NOT
TNFSF10	-0.87514878854298	0.0181	DOWN	TNFSF10
TNFSF13B	-1.72934820910666	0.0509	NOT
TOX	-0.506999618932462	0.5576	NOT
TRAC	-0.885034342223601	0.0336	DOWN	TRAC
TRAT1	3	0.0492	UP	TRAT1
TRBC2	-0.912547745595321	0.0261	DOWN	TRBC2
TRDC	-1.32388310099849	0.1264	NOT
TSC22D3	-0.819844833605903	0.1667	NOT
TSPYL2	0.0679389830081929	0.9417	NOT
TXN	1.50800301477875	87	NOT
TXNIP	-0.619710862486763	0.2227	NOT
TYMP	-1.45671682541644	0.0936	NOT
TYROBP	-1.20764620969224	0.0249	DOWN	TYROBP
UCP2	0.0536355491659093	0.9191	NOT
VOPP1	-0.312794773266856	0.8089	NOT
XCL1	0.425986431328912	0.6639	NOT
ZC3HAV1	-0.43355598827469	0.6299	NOT
ZFAS1	0.655860595773929	0.1318	NOT
