# Supplementary material for: A Tumor-Infiltration CD8+ T Cell-Based Gene Signature for Facilitating the Prognosis and Estimation of Immunization Responses in HPV+ Head and Neck Squamous Cell Cancer
Source: Front Oncol. 2021 Sep 28;11:749398. doi: 10.3389/fonc.2021.749398 (PMC8507562; doi:10.3389/fonc.2021.749398)
Supplement: Supplementary file 6 [file Table_6.xlsx]

## Sheet: HPV+
Data for Figure. 4B
B.cell.naive	0.0159091	0.0165076	0	0	0.0884124	0.00947415	0.0482812	0	0.00654871	0.00424929	0	0	0.0014945	0.172371	0	0.00406959	0	0	0.0239407	0	0	0.00676857	0.0830299	0.00370202	0.0331241	0	0.0275086	0.0270827	0.00164756	0	0.0481146	0.0738183	0.0155969	0	0	0.00814765	0.0105512	0.00169428	0.0113189	0	0.0309417	0	0.011392	0	0	0	0.0245562	0.0054016	0
B.cell.memory	0	0	0.00539177	0.0134579	0.0346954	0	0	0	0	0	0	0.121879	0	0	0	0.040092	0.00801347	0.00230347	0	0	0	0	0.0599999	0.0294826	0.0138296	0.0562801	0	0.00596528	0.00331192	0.0126534	0.0056489	0.0213508	0.0047963	0	0	0.0468104	0.0327256	0	0	0.000930956	0	0	0.0109751	0	0	0.00639938	0.0202589	0.0849702	0
B.cell.plasma	0.104388	0.0420724	0.141836	0.374117	0.0877891	0.0694479	0.0277723	0.0755479	0.0402851	0.0340194	0.0804607	0	0.0427103	0.0680998	0.00221474	0.0397916	0.013698	0.0874494	0.00708612	0.165071	0.0864526	0.0924953	0.0389059	0.125053	0.0685517	0.0406836	0	0.0706966	0.022258	0.0936373	0.0148675	0.0262213	0.0727725	0.0941167	0.118434	0.0278156	0.0919609	0.0209004	0.0694072	0.102576	0.0508779	0.0305442	0.0642444	0.0456157	0.146353	0.059671	0.00970429	0.0660849	0.115556
T.cell.CD8	0.2227	0.298625	0.16267	0.0130451	0.11565	0.101203	0.246475	0.213684	0.138766	0.277367	0.11288	0.176874	0.198594	0.0108894	0.119541	0.114125	0.336951	0.303356	0.19994	0.173123	0.143879	0.203432	0.120122	0.0963258	0.279863	0.173279	0.218945	0.154475	0.0513095	0.116918	0.151817	0.0885928	0.329892	0.0708627	0.101307	0.135327	0.126748	0.112715	0.151255	0.0488689	0.102524	0.471019	0.0673679	0.0681657	0.0823974	0	0.222914	0.111192	0.0408893
T.cell.CD4	0	0	0	0	0	0	0	0	0	0	0	0	0	0	0	0	0	0	0	0	0	0	0	0	0	0	0	0	0	0	0	0	0	0	0	0	0	0	0	0	0	0	0	0	0	0	0	0	0
T.cell.CD4..memory.resting	0.0413013	0.0447554	0.00203895	0.0858096	0.209267	0.0933272	0.126939	0.123709	0.12009	0	0.145248	0.0790576	0	0	0.0695354	0.030945	0	0	0	0.0281153	0.237071	0.0514532	0.189263	0.157151	0.156071	0.188092	0.185039	0.230763	0.165382	0.188039	0.169862	0.208419	0.0271214	0.159948	0.159011	0.17613	0.167246	0.0383034	0.0441603	0.14885	0.0815694	0	0.139548	0.0355794	0.0405713	0.0185756	0.0850363	0.103512	0.169329
T.cell.CD4..memory.activated	0.128799	0.0873569	0.0117804	0	0	0.0107122	0.063405	0.0734101	0	0.0152693	0.0020111	0	0.0830924	0	0.0785961	0	0.0297129	0.0994321	0.0808089	0	0.0226277	0.0248254	0	0	0	0	0.0450979	0	0	0	0.00460281	0	0.126848	0.0415191	4.78405e-05	0	0	0.0524539	0.0457642	0.00171224	0.016945	0.0937854	0	0.00396708	0.0354219	0	0.00601378	0	0
T.cell.follicular.helper	0.0841754	0.100391	0.199503	0.0725841	0.107361	0.163851	0.0821484	0.13365	0.117618	0.169699	0.10934	0.101023	0.103623	0.0889699	0.113212	0.185753	0.116967	0.138671	0.198875	0.143972	0.0561897	0.0928908	0.117511	0.0969628	0.0546579	0.0869582	0.0496211	0.0484289	0.0756254	0.0875386	0.0696008	0.0760165	0.0652974	0.0424725	0.0412739	0.0757532	0.088225	0.16847	0.104473	0.0286534	0.0973574	0.0576939	0.170843	0.0831921	0.080971	0.0987235	0.105691	0.0821306	0.0165817
T.cell.regulatory..Tregs	0.0212305	0.037498	0.0043102	0.000632909	0	0.00581298	0.0412522	0.0428719	0.0250378	0.0457016	0.0184915	0.0683753	0.00334189	0.00180864	0.0047043	0.021056	0.0861899	0.0291292	0	0.00753482	0.111403	0.0587773	0.0569771	0.126694	0.0682523	0.0873122	0.0556124	0.0565411	0.105942	0.0159489	0.0365489	0.0543063	0.00039514	0.0330877	0.00832079	0.0870231	0.0455807	0	0.020692	0.00946037	0.0338122	0.00500229	0	0.00928941	0	0.00436954	0.135986	0.0331785	0.0136951
T.cell.gamma.delta	0.0135892	0	0	0	0.00468046	0	0	0	0	0	0	0	0	0	0	0	0	0	0	0	0	0.026391	0	0	0	0	0	0.00956187	0	0.0225238	0	0	0	0	0	0	0	0	0	0	0	0.012725	0	0	0	0	0	0.0218914	0
NK.cell.resting	0	0	0.00427234	0.00217287	0	0	0.0309597	0	0	0	0	0	0	0.0156721	0.0241197	0.0146597	0	0.00766053	0	0	0.0181751	0	0	0.00462111	0	0	0.049124	0	0.107562	0	0	0	0	0.0546567	0.0451549	0	0.0118322	0.00214763	0	0	0.0029765	0	0	0.00370798	0	0.0406427	0	0	0.0179955
NK.cell.activated	0.0764883	0.0347721	0.0201898	0.0780929	0.0286852	0.0448321	0.0110589	0.0105405	0.0585931	0.0952841	0.0292482	0.105771	0.0377931	0	0	0.0737708	0.139216	0.011999	0.0449949	0.0391907	0.00645005	0.111363	0.0438274	0.0115357	0.0446898	0.0672292	0	0.0471506	0	0.0211148	0.0537277	0.0215182	0.0666536	0	0	0.0230912	0.00879973	0.022119	0.0521174	0.0249411	0.00473777	0.0230715	0.0747832	0.0306121	0.094292	0	0.088367	0.0187758	0
Monocyte	0.0112116	0.0188178	0.0304302	0.00357653	0.00209132	0.000411835	0.0189866	0.0041513	0.0261953	0.0135028	0.0277509	0	0.0184352	0	0.0141324	0.101327	0.00547292	0.00274108	0.0168937	0.00399976	0.000902768	0	0.00625079	0.0189365	0.00990848	0	0	0	0.0203018	0	0	0.00622717	0.0160072	0.00464111	0.00483583	0.00937582	0	0.00328464	0	0.00219544	0.0012721	0	0.021804	0.0697884	0.0210661	0.0260508	0.00526358	0.0332879	0.0142188
Macrophage.M0	0.0497344	0	0	0.129858	0.0344427	0.0586765	0.0422109	0.0469557	0.164592	0	0.0659492	0.0801334	0.0158623	0.386492	0.0420357	0.00458227	0.0914031	0.0201087	0	0.0647087	0.0923996	0.155493	0.0432969	0.246081	0.0373967	0.0423254	0.0893429	0	0.00405378	0	0.201942	0.021591	0	0.0859555	0.160725	0.0678295	0.0759997	0.252483	0.182676	0.120874	0.128948	0.0338707	0.100923	0.0476734	0.0706569	0.331986	0.00797181	0.150703	0.204042
Macrophage.M1	0.0291289	0.0902668	0.0656549	0.036401	0.159329	0.154364	0.133459	0.0691348	0.121318	0.102934	0.078209	0.120676	0.236411	0.0597389	0.111871	0.0789124	0.0198482	0.132406	0.0914365	0.158277	0.0487612	0.0557731	0.0676374	0.0498817	0.115571	0.098539	0.0803892	0.138441	0.148929	0.106615	0.112345	0.102582	0.115093	0.118599	0.0323913	0.113294	0.147414	0	0.109611	0.0998915	0.101418	0.0728797	0.131123	0.197689	0.189268	0.0156373	0.0890101	0.0944836	0.000370782
Macrophage.M2	0.0894304	0.193471	0.0832877	0.152751	0.110334	0.0995846	0.0949726	0.085428	0.0688152	0.127843	0.279324	0.0475308	0.173239	0.104518	0.332944	0.147957	0.0655972	0.106845	0.183897	0.139344	0.0669016	0.114126	0.120669	0.00842085	0.100486	0.0942018	0.148331	0.123333	0	0.130511	0.0968258	0.219301	0.147917	0.207756	0.188642	0.161797	0.164666	0.10607	0.163816	0.207437	0.268133	0.134712	0.142007	0.180331	0.153033	0.186003	0.105322	0.188357	0.325593
Myeloid.dendritic.cell.resting	0.0205181	0.0175408	0	0	0.0081878	0	0.0263701	0.0791171	0.0577344	0	0.0397677	0.0169339	0	0	0	0.0446708	0.0133333	0	0.00743393	0.0152065	0.0211674	0.0052257	0	0	0.00667984	0.00890224	0.0378278	0.00163729	0	0	0.00613244	0.0199146	0.00106331	0.0189739	0.00609026	0.0148847	0	0.0613857	0.0159566	0.131975	0	0.00686424	0.019071	0	0.0123071	0.00374094	0.0630337	0	0.0126648
Myeloid.dendritic.cell.activated	0.0160124	0	0.0946414	0.0157517	0	0.0974187	0	0.0202974	0	0.082582	0.0111859	0	0.0521308	0	0.067608	0.0576118	0.0134339	0.0175535	0.0494488	0.0510548	0.014732	0	0.0294463	0	0	0	0	0.0159541	0.140702	0.159574	0	0.0192529	0.00536122	0.0205527	0.0209476	0.0202246	0.00215788	0.0472259	0	0.0331393	0	0.00498716	0.00369763	0.131302	0	0.0166385	0.0172804	0	0.0242565
Mast.cell.activated	0	0.017925	0	0	0.0090759	0	0.00366022	0	0	0	0	0.0817449	0	0	0	0	0	0	0	0	0.0728878	0.000985655	0.0211054	0	0	0.0510893	0	0.0699687	0	0	0.0279643	0.0387328	0.00518483	0.0197561	0	0	0.0250723	0	0	0.0250956	0.0670303	0	0.0422202	0	0.0736632	0	0	0	0.00797298
Mast.cell.resting	0.0753828	0	0.13812	0.019221	0	0.0908841	0.00204834	0.0215013	0.0544054	0.0315487	0	0	0.0296685	0.0914411	0.0194863	0.0406769	0.0535062	0.0360253	0.0952436	0.00777174	0	0	0.00195728	0.0251515	0.0109194	0	0.0131608	0	0.152975	0.0434063	0	0	0	0.0209936	0.107798	0.0219623	0	0.0936146	0.0287521	0	0.00302313	0.0528446	0	0.0272866	0	0.191562	0.0135913	0.00603098	0.0176088
Eosinophil	0	0	0	0	0	0	0	0	0	0	0	0	0	0	0	0	0	0	0	0	0	0	0	0	0	0	0	0	0	0	0	0	0	0	0	0	0	0	0	0	0	0	0	0	0	0	0	0	0
Neutrophil	0	0	0.0358734	0.0025292	0	0	0	0	0	0	0.00013222	0	0.00360321	0	0	0	0.00665631	0.00432061	0	0.00262941	0	0	0	0	0	0.00510793	0	0	0	0.00151975	0	0.00215602	0	0.00610829	0.00502105	0.0105339	0.00102043	0.0171327	0	0.0133996	0.00843303	0	0	0.0657992	0	0	0	0	0.0192253
[truncated: 20 more columns]

## Sheet: HPV-
B.cell.naive	0	0	0	0.0151657	0.000150664	0	0.00372501	0.0254979	0.00763857	0.0223498	0.0362091	0	0.00704523	0	0	0	0	0	0	0.0511109	0	0.0187065	0	0	0.000336363	0	0	0.0931254	0.0108914	0	0.0108852	0	0	0	0.00594847	0	0.00564498	0.000326545	0	0	0	0	0	0.0251982	0	0	0	0	0
B.cell.memory	0.0633902	0	0	0	0	0.0303076	0	0	0	0	0	0.117709	0.0257437	0	0	0.0200887	0	0.00261181	0.0144935	0	0.00894528	0	0	0	0	0.0148328	0.000865256	0.232227	0	0	0	0.00658341	0	0	0	0.00656335	0	0.0120011	0	0	0	0	0.0144765	0	0	0	0.0423022	0.00617244	0
B.cell.plasma	0	0.0238654	0.0263254	0.0260826	0.0124372	0	0.150114	0.0379115	0	0	0.0276654	0.320161	0	0.00602894	0.0149102	0.146186	0.109854	0.0219129	0.0368381	0	0.180241	0.0345873	0	0.20276	0.00901661	0.122272	0.0740982	0.0402759	0.0113128	0.248348	0.00414497	0.277114	0.0352213	0.0251344	0.159913	0	0.015694	0.0157916	0.0422764	0.095062	0.00564933	0.247804	0.00344758	0.0536752	0.195651	0.364644	0.123821	0.0302458	0.0207829
T.cell.CD8	0.0633864	0.0213283	0	0.0476485	0.0330528	0.0746158	0.108511	0.243003	0.0151857	0	0.0278351	0.0482606	0.178047	0.045749	0.131031	0.0562062	0.0513891	0.021006	0.159415	0.153851	0.174545	0.0803587	0.0726038	0.0773322	0.133089	0.0788236	0.0103638	0.0979776	0.0588254	0.0499158	0.0279718	0.0545565	0.031362	0.0293145	0.0570108	0.0215701	0.0875844	0.159861	0.0992237	0.0195115	0.0142993	0.000754258	0.0324746	0.0677308	0.0222125	0.036939	0.127583	0.0518279	0.127875
T.cell.CD4	0	0.0105486	0	0	0	0	0	0	0	0	0.055341	0	0	0	0	0	0	0	0	0	0	0	0	0	0	0	0	0.00115389	0	0.0173825	0	0	0	0	0	0	0	0	0	0	0	0	0	0	0	0	0	0	0
T.cell.CD4..memory.resting	0.0229584	0.153791	0.0998629	0.228422	0.215905	0.187088	0.0584406	0.0779963	0.0512509	0.142182	0.0296078	0.00306247	0.193843	0.109953	0.269819	0.0584051	0.106614	0.0485524	0	0.0395343	0	0.128053	0.12293	0.0738316	0.0131571	0	0.0992935	0.186461	0	0.00374412	0.0410021	0.109808	0.19664	0.145677	0	0.100497	0	0	0.205257	0.146627	0.212193	0.0722913	0.118961	0.244848	0	0.150776	0.191074	0.164491	0.00372776
T.cell.CD4..memory.activated	0	0	0	0.0154808	0.00948528	0.0248445	0.0125836	0	0	0.0525722	0	0	0.0206927	0	0	0	0.0794077	0	0	0	0.0087207	0.0528812	0	0	0.0222961	0.0146358	0	0	0	0	0	0	0	0.0123881	0	0.00665776	0.0185745	0	0.0124232	0	0	0	0	0	0	0	0.00442579	0.00522952	0.00247357
T.cell.follicular.helper	0.0695672	0.00546063	0.0522467	0.0703207	0.0306259	0.114628	0.0473772	0.0986206	0.0245013	0.0259245	0.0174315	0.0807073	0.0872883	0.033084	0	0.121407	0.0731081	0.120214	0.135459	0.118226	0.0998933	0.0914924	0.0302507	0.0848886	0.079584	0.142637	0.0410406	0.0730187	0.0954691	0.00614966	0.0308902	0.0714556	0.010653	0	0.15583	0.0256624	0.0859594	0.107621	0.0235639	0.0365359	0	0.0149858	0.0123885	0.0621446	0.0953295	0.0313313	0.0875866	0.0588078	0.08715
T.cell.regulatory..Tregs	0.0885626	0	0.039927	0.0102232	0	0.0163602	0.0340069	0.0353147	0.0156467	0.0172905	0	0.0557752	0.0140368	0.0205756	0	0.0202215	0.00537901	0.0261333	0	0.0344359	0.0191256	0	0.0118218	0.0164539	0.00274452	0.0642178	0.036432	0.116592	0.0266323	0	0.0372366	0.0265326	0.00622293	0	0	0.0241153	0.00975268	0.00575156	0	0	0	0.00304996	0.0462006	0.0132412	0.0115277	0.00201658	0.00859205	0.00945372	0.0234777
T.cell.gamma.delta	0	0	0	0	0	0	0	0	0.000299759	0	0	0	0	0	0	0.0019125	0	0.0121483	0	0.0747409	0	0	0	0	0.0266076	0	0	0	0.000361518	0	0	0	0	0	0	0	0	0	0	0	0	0	0.00369243	0	0.00673123	0	0.0365041	0	0
NK.cell.resting	0.0167883	0.00470819	0.0911093	0.0224231	0.0486964	0.0147981	0.00324221	0.0599644	0.0106016	0.0802119	0	0	0.041538	0	0.0141772	0	0.0285344	0	0	0	0.00912662	0	0	0.0294553	0	0.0686338	0.0301373	0	0.0110529	0.025074	0.00828146	0.0311082	0.0306432	0.0388697	0.0589139	0.0501407	0	0	0.0359206	0.0345125	0.023252	0.0387611	0	0	0	0.000275088	0	0	0
NK.cell.activated	0.0274297	0.00640624	0	0	0	0	0.0441559	0.0180823	0	0	0.0366641	0.0293989	0.0617308	0.00582163	0.0436492	0.0286509	0	0.0178121	0.0481327	0.0635787	0	0.0675614	0.00413409	0	0.0525964	0	0	0.000986054	0	0	0.00459142	0	0	0.00836475	0	0.0237912	0.0946926	0.0514086	0	0	0	0.00182068	0	0	0	0.0436456	0.0233238	0.0299586	0.0625755
Monocyte	0	0	0	0.038637	0.0237776	0.00305544	0.00441052	0.00676552	0	0	0	0.0106205	0.0433893	0	0.00861765	0	0.00705426	0.258129	0	0	0	0.0107148	0.00447745	0.00605399	0	0.000599121	0	0.0206786	0	0.0103157	0	0.0424195	0.0225653	0	0.0275229	0	0	0.00711037	0.0103361	0.00698958	0.0351557	0.00699085	0	0.0366969	0	0.0102803	0.00690319	0	0
Macrophage.M0	0.22955	0.145909	0.385902	0	0.015721	0.0363124	0.0765363	0.00384716	0.418379	0.195759	0.551557	0.0830109	0.126583	0.289591	0.171069	0.264428	0.0715613	0.233529	0.290271	0.107905	0.0276847	0.0945793	0.354479	0.145812	0.20789	0.104909	0.166902	0.0158363	0.252214	0	0.470381	0.0483839	0.25657	0.280446	0	0.327447	0.247694	0.382913	0.168092	0.0751753	0.0180426	0.0458775	0.452941	0.114927	0.311711	0.181874	0.0264003	0.28908	0.26867
Macrophage.M1	0.0890486	0.102648	0	0.0539643	0.0402616	0.0714946	0.133634	0.131758	0.000847607	0.0914149	0.0332851	0.000627328	0.06357	0.107029	0.14593	0.0223712	0.0449606	0	0.0590131	0.123838	0.225127	0.185519	0.0305035	0.131979	0.154071	0.0465158	0.0426215	0.0280672	0.0534478	0	0.0228994	0	0.0273612	0.00997211	0.0548069	0.0382288	0.145345	0.144473	0.118749	0.0521883	0.00302245	0	0.0436701	0.0324398	0.0558217	0.0231108	0.115679	0.111729	0.187407
Macrophage.M2	0.216697	0.244026	0.0220679	0.296795	0.228752	0.171378	0.205218	0.187159	0.063325	0.239185	0.00693931	0.0976126	0.0506654	0.188192	0.152761	0.199397	0.132367	0.148617	0.182635	0.163116	0.190419	0.0840558	0.235188	0.0450177	0.1355	0.0606746	0.348968	0.0724135	0.133388	0.411924	0.278518	0.0712481	0.0527115	0.0429813	0.207777	0.291853	0.147028	0.0167031	0.23465	0.249222	0.205965	0.0883427	0.235373	0.149897	0.209623	0.0659476	0.156436	0.178657	0.193521
Myeloid.dendritic.cell.resting	0.0182764	0	0	0.106406	0.00419585	0.0138079	0.0169243	0.02147	0	0	0	0.00549414	0	0.00037759	0.0162941	0	0.0509708	0	0	0.0241203	0.00295942	0.01978	0	0.0181549	0	0	0	0	0.291074	0.00806589	0	0.0502801	0.0395863	0	0.0475475	0.00571756	0	0.0845635	0.00502498	0.020532	0.0884543	0	0.00236108	0.00051587	0.00636955	0	0.011342	0.0191643	0
Myeloid.dendritic.cell.activated	0	0.104004	0.0220042	0.00279804	0.115594	0.160745	0.0115553	0.0210808	0.0183821	0.00234442	0.0999656	0.0557245	0.0221731	0.0103926	0	0.0155533	0.0674268	0.0313143	0	0	0.0400647	0.00910724	0	0.0407512	0.00792306	0.061952	0.0618062	0	0	0.0972611	0.0216797	0.0494218	0.017173	0.161032	0.035108	0	0.0503569	0.000816824	0.00764767	0.0979922	0.0324143	0.111933	0.0311986	0.0679506	0	0.0608044	0.0125995	0.0132692	0.00444793
Mast.cell.activated	0	0	0	0.0370856	0	0	0.0808377	0	0	0.049553	0	0.00713096	0.00866093	0	0	0	0	0	0.000742756	0.0455427	0.00955748	0	0	0	0	0	0	0	0.0439648	0	0.0415185	0	0	0	0	0	0	0	0.0214864	0	0	0	0.000883638	0.00625382	0	0	0.0253299	0.0319126	0.0178924
Mast.cell.resting	0.0910445	0.159654	0.260554	0.028547	0.0912569	0.0689221	0	0.0315282	0.326771	0.0684325	0.0627383	0.0697485	0.0347738	0.175613	0.0317413	0.0440775	0.127151	0.0580202	0.0318746	0	0	0.0926518	0.0861516	0.127509	0.155188	0.182319	0.0874715	0.0197348	0	0.115264	0	0.161089	0.272277	0.24157	0.1715	0.0707525	0.0838225	0.0106588	0.0153371	0.102266	0.171908	0.217668	0.00193087	0.104282	0.0842754	0.0283552	9.83256e-05	0	0
Eosinophil	0	0	0	0	0	0	0	0	0.00577628	0	0	0	0	0	0	0	0	0	0	0	0	0.021728	0	0	0	0	0	0	0	0	0	0	0	0.00425022	0	0	0	0	0	0	0	0	0	0	0	0	0	0	0
Neutrophil	0.00330127	0.0176508	0	0	0.130088	0.0116421	0.00872714	0	0.0413943	0.0127806	0.0147607	0.0149568	0.0202196	0.00759259	0	0.00109613	0.0442222	0	0.0411259	0	0.00358979	0.00822297	0.0474606	0	0	0.0369774	0	0.00145248	0.0113664	0.00655575	0	0	0.00101287	0	0.0181223	0.00700344	0.00785109	0	1.22461e-05	0.0633852	0.189644	0.14972	0	0.0201986	0.000747578	0	0	0	0
[truncated: 363 more columns]
