# Supplementary material for: A Tumor-Infiltration CD8+ T Cell-Based Gene Signature for Facilitating the Prognosis and Estimation of Immunization Responses in HPV+ Head and Neck Squamous Cell Cancer
Source: Front Oncol. 2021 Sep 28;11:749398. doi: 10.3389/fonc.2021.749398 (PMC8507562; doi:10.3389/fonc.2021.749398)
Supplement: Supplementary file 7 [file Table_7.xlsx]

## Sheet: Sheet 1 - hpvriskdegsmarker
Data for Figure 7A
hpvriskdegsmarker
	gene	avg_log2FC
Y-RNA	Y-RNA	157.603925620164
Metazoa-SRP	Metazoa-SRP	38.8567071109417
5S-rRNA	5S-rRNA	12.1329695244182
BPIFA1	BPIFA1	7.52040708154658
U1	U1	6.75126978848792
OLFM4	OLFM4	6.60328793069397
CHGB	CHGB	6.50925038036958
MYH1	MYH1	6.43898056826239
GLIS3-AS1	GLIS3-AS1	6.14627753155006
SCGN	SCGN	6.04896869124366
TOB1-AS1	TOB1-AS1	5.85823859571367
PNMA5	PNMA5	5.85493551432069
BPIFB2	BPIFB2	5.8183039199345
SPRR2G	SPRR2G	5.77849936281908
MUC5B	MUC5B	5.41642549564283
RP5-857K21.11	RP5-857K21.11	5.27667229013571
S100A7A	S100A7A	5.26003774360829
BEX1	BEX1	5.23217094023642
MYBPH	MYBPH	5.20273134026617
FABP4	FABP4	5.11335927938796
WFDC12	WFDC12	4.87023975782263
LCE3E	LCE3E	4.79047995788269
TFF1	TFF1	4.55576940151518
SLC22A1	SLC22A1	4.54703779994555
LCE3D	LCE3D	4.51623601359956
INSM1	INSM1	4.50317182712517
GFY	GFY	4.49996728790448
MYBPC2	MYBPC2	4.22246840948592
MUC7	MUC7	4.14972328897137
LINC00392	LINC00392	4.14486318061532
LCE3A	LCE3A	4.03554609151885
PPP1R27	PPP1R27	3.98909308811723
CYP4F32P	CYP4F32P	3.97957949401939
SPRR2B	SPRR2B	3.9317278358805
UBBP4	UBBP4	3.92452600144939
FETUB	FETUB	3.92268519603527
RPL41P2	RPL41P2	3.90036521272846
CXCL6	CXCL6	3.89344664187778
TNFSF4	TNFSF4	3.8105741141993
LINC01540	LINC01540	3.80530849459623
TRIM63	TRIM63	3.68075628114255
CRISP3	CRISP3	3.62702220075085
MAGEA4	MAGEA4	3.58676445893132
TNNT3	TNNT3	3.53183786244785
NR0B1	NR0B1	3.52982975683369
LCN1	LCN1	3.50366948375736
DLK1	DLK1	3.46501921737638
PTCH2	PTCH2	3.46465669711962
GLI2	GLI2	3.39578400609696
DHRS2	DHRS2	3.39502683032499
KCNH6	KCNH6	3.39421288722896
FXYD2	FXYD2	3.32453077701989
AC004540.4	AC004540.4	3.31636390969447
ACTC1	ACTC1	3.30057214643934
IP6K3	IP6K3	3.30036853413943
KRT10	KRT10	3.28149590373618
KRT6C	KRT6C	3.27080228048693
GPR50	GPR50	3.24212372116711
RNF183	RNF183	3.22547755205396
CSRP3	CSRP3	3.21177259275783
PDK4	PDK4	3.20387476023556
DES	DES	3.17510068024258
KLHL41	KLHL41	3.14918969594612
TFF3	TFF3	3.14010571651349
NOG	NOG	3.13283798211011
SMPX	SMPX	3.12345314029403
RPL35P5	RPL35P5	3.10271528924386
TNNI2	TNNI2	3.08519466428074
HSPB3	HSPB3	3.05924919336285
IGFL1	IGFL1	3.05488936724378
MYH2	MYH2	3.04361963652793
LINC00974	LINC00974	2.99419414164311
S100A7	S100A7	2.97013886054644
RGCC	RGCC	2.96706417340912
STAC3	STAC3	2.94696079487565
CKM	CKM	2.94518666882706
KRT3	KRT3	2.94006341812713
MYL1	MYL1	2.92696430521368
MYOM2	MYOM2	2.92055667429916
ATP13A5	ATP13A5	2.89746217816323
HSPB7	HSPB7	2.88776950490473
EEF1A2	EEF1A2	2.88542494047473
DSG1	DSG1	2.87440324008904
ACTN2	ACTN2	2.84044945031032
KLK9	KLK9	2.82086089510248
FLNC	FLNC	2.80616964567963
ESRG	ESRG	2.79477674452924
MAEL	MAEL	2.79006837099293
KLK6	KLK6	2.7665865241352
MYOZ1	MYOZ1	2.75208292925526
KRT1	KRT1	2.75009913876156
U3	U3	2.7457514157253
CRABP1	CRABP1	2.73705731123356
SFRP5	SFRP5	2.72647175835226
CHRND	CHRND	2.72520579796398
MURC	MURC	2.7178711606308
LMOD3	LMOD3	2.71449860114323
TTN	TTN	2.69735667095538
DDC	DDC	2.67474794858913
NPTX1	NPTX1	2.67404428720593
SPDEF	SPDEF	2.66249351294183
CES1	CES1	2.66027996746972
NEB	NEB	2.64518338331531
MUCL1	MUCL1	2.63933776137411
AZGP1	AZGP1	2.62718611279715
MYF6	MYF6	2.62633096396521
PCSK1N	PCSK1N	2.5761775326431
KPRP	KPRP	2.57561484891379
TRDN	TRDN	2.57362448265843
STC1	STC1	2.56759952636143
ASPRV1	ASPRV1	2.55050390986436
CRCT1	CRCT1	2.53578104768795
GAPDHP1	GAPDHP1	2.52839689597891
S100A1	S100A1	2.52803954021002
LTF	LTF	2.52525719296458
NPW	NPW	2.49829070217643
WI2-1896O14.1	WI2-1896O14.1	2.49562888504743
SMTNL2	SMTNL2	2.49483194626351
IRX2	IRX2	2.48294077337587
VGF	VGF	2.47950290773566
MYOT	MYOT	2.47777724789009
C6orf15	C6orf15	2.47336404273562
XXyac-YM21GA2.7	XXyac-YM21GA2.7	2.47117234002189
C1orf68	C1orf68	2.47038047988168
LMOD2	LMOD2	2.45100541860235
TNNC2	TNNC2	2.44065982775731
HRC	HRC	2.43696266053538
TCHH	TCHH	2.42479209266389
SBSN	SBSN	2.42098220069604
KRT36	KRT36	2.40654198582396
KRT9	KRT9	2.40479176499257
MYPN	MYPN	2.40151596956758
SCGB3A1	SCGB3A1	2.39319883673214
CACNG1	CACNG1	2.3903167801269
GJB6	GJB6	2.38979603133703
TRIM54	TRIM54	2.38731195192003
TPM2	TPM2	2.38256584406262
ULBP1	ULBP1	2.3824349139003
CRNN	CRNN	2.37466392628401
APOBEC2	APOBEC2	2.37324810844957
MAPK8IP1	MAPK8IP1	2.37285613577344
HFE2	HFE2	2.37125905650151
HEPHL1	HEPHL1	2.36838408505935
DDN	DDN	2.36595364387141
SPRR2E	SPRR2E	2.36563996333085
CXCL8	CXCL8	2.35869021868325
ENO3	ENO3	2.3502845393651
RP11-663N22.1	RP11-663N22.1	2.34943592989411
SERPINI1	SERPINI1	2.34731939807238
RP11-88I21.1	RP11-88I21.1	2.34610076816184
CHRNA1	CHRNA1	2.34041193864482
COL11A1	COL11A1	2.32300548102522
KRT78	KRT78	2.31792705349235
DUSP27	DUSP27	2.30619084618914
GSDMA	GSDMA	2.28827902981289
TCAP	TCAP	2.28384546948296
TBX1	TBX1	2.28281830288028
CASQ2	CASQ2	2.27746621159618
SPTB	SPTB	2.27137421560714
GUCY2C	GUCY2C	2.2682009027428
ERVH48-1	ERVH48-1	2.2439816736281
MB	MB	2.23601055175794
IL1R2	IL1R2	2.23098166551634
CSF3	CSF3	2.2228746028023
LINC01287	LINC01287	2.22206644997205
ACA64	ACA64	2.2206170209429
ACADL	ACADL	2.21726099679613
UGT2A1	UGT2A1	2.21111815314712
ASB5	ASB5	2.21012467826454
NRAP	NRAP	2.20714049602172
C5orf38	C5orf38	2.20652981089148
CTC-575D19.1	CTC-575D19.1	2.205574453237
SPRR2C	SPRR2C	2.20455974419996
PRSS3	PRSS3	2.20362532576261
TAGLN3	TAGLN3	2.18918736509309
KLK11	KLK11	2.17901619809928
SLN	SLN	2.17451152107312
MMP1	MMP1	2.15276801347365
CEACAM7	CEACAM7	2.13837971326857
LINC00302	LINC00302	2.12784966227735
CWH43	CWH43	2.12568067856594
COX6A2	COX6A2	2.10223397165272
STEAP4	STEAP4	2.09995311460978
C1QL1	C1QL1	2.09638788686362
PYDC1	PYDC1	2.09553048565764
PI3	PI3	2.08644823632529
FAM3D	FAM3D	2.0862410131432
PI16	PI16	2.08094865406667
KRT6B	KRT6B	2.07975770779052
AREG	AREG	2.07952420285044
RBM24	RBM24	2.07533331899557
HBQ1	HBQ1	2.07207773658341
pRNA	pRNA	2.07100787235509
PSORS1C2	PSORS1C2	2.07082631657059
C11orf53	C11orf53	2.0683816164259
KLK10	KLK10	2.06776029544528
MMP3	MMP3	2.06177379133003
SPTSSB	SPTSSB	2.06176993888139
IGKV1D-16	IGKV1D-16	2.0534176826122
GTSF1	GTSF1	2.05133685346231
KRT17P3	KRT17P3	2.0441848320741
RYR1	RYR1	2.03315691504414
SCGB1A1	SCGB1A1	2.0282842882408
RP11-159J3.1	RP11-159J3.1	2.01064841365334
EREG	EREG	2.01029806651737
RNASE7	RNASE7	2.00580108691634
MYOG	MYOG	1.99808527308714
KRT76	KRT76	1.99324185171911
CACNA1S	CACNA1S	1.98819131579668
SPINK7	SPINK7	1.98683865578295
CLDN3	CLDN3	1.98385524915436
AADAC	AADAC	1.98321576057133
KLK5	KLK5	1.97631520508873
LCE1F	LCE1F	1.97494950816106
DUSP26	DUSP26	1.96989751999616
SGCA	SGCA	1.96937274265326
HSPB6	HSPB6	1.9653979437388
PDLIM3	PDLIM3	1.95981447433161
SYT8	SYT8	1.95871363313621
SGCG	SGCG	1.95854858191814
KLHL30	KLHL30	1.95439266728362
FAM25A	FAM25A	1.95226754048401
CKMT2	CKMT2	1.94916125876233
SNHG19	SNHG19	1.9491167713522
SPRR2F	SPRR2F	1.94783796835641
H19	H19	1.93138012033185
KRT2	KRT2	1.92166779378154
MYL2	MYL2	1.9198549658584
SDPR	SDPR	1.91662249075517
C10orf71	C10orf71	1.9156341631898
FHL1	FHL1	1.91022201844315
MAL	MAL	1.9088060650205
CST6	CST6	1.90463531879563
ADTRP	ADTRP	1.90133378079317
LOR	LOR	1.90102154418238
PRUNE2	PRUNE2	1.90075566480445
GAL	GAL	1.89762592183155
RP11-309J13.1	RP11-309J13.1	1.89711194488006
CTD-2263F21.1	CTD-2263F21.1	1.89316634899887
MAGEA6	MAGEA6	1.88822714723327
S100A12	S100A12	1.88296364891137
VSIG8	VSIG8	1.8739288508175
SPSB4	SPSB4	1.87343924992929
RP11-110A12.2	RP11-110A12.2	1.87071591899092
BPIFC	BPIFC	1.86977716071181
ZG16B	ZG16B	1.86907780044668
DMBT1	DMBT1	1.86428593733216
PADI2	PADI2	1.86411131732541
SPRR4	SPRR4	1.86360834294269
UCA1	UCA1	1.86001315945758
RPL36A	RPL36A	1.85923358707572
ATP1A2	ATP1A2	1.85853781971464
RP1-122P22.4	RP1-122P22.4	1.84600524369199
BAALC	BAALC	1.84326257837908
PLN	PLN	1.84319513870744
LRMP	LRMP	1.84316083817088
TMOD1	TMOD1	1.84311670423218
HMGB2P1	HMGB2P1	1.84219431349295
UNC45B	UNC45B	1.83920160393615
CD70	CD70	1.83881623984357
MIR4482	MIR4482	1.8376237135201
NKX2-5	NKX2-5	1.83532129021476
RRAD	RRAD	1.83247059897931
DMKN	DMKN	1.83227127611213
SYNPO2L	SYNPO2L	1.83056691248409
ELOVL3	ELOVL3	1.82494521872572
AC016708.2	AC016708.2	1.81735521236616
KCNJ18	KCNJ18	1.81530014331905
KRT33B	KRT33B	1.81126775079738
CRYAB	CRYAB	1.81049380524636
CPLX2	CPLX2	1.80388943121747
CXCL1	CXCL1	1.80311953358944
XIRP2	XIRP2	1.79184141423626
INHBA	INHBA	1.79086713972865
RPL3L	RPL3L	1.78698137274751
KLK7	KLK7	1.78454114523554
SYP	SYP	1.78167448726644
MYO18B	MYO18B	1.77737021492496
LGALS7	LGALS7	1.77453384413789
PENK	PENK	1.77425792606216
CORO6	CORO6	1.7727381732112
MAGEA10	MAGEA10	1.77225341541723
NMRK2	NMRK2	1.77215516451614
MYLPF	MYLPF	1.76032676282719
SDR9C7	SDR9C7	1.76013161011708
HHATL	HHATL	1.75883973337786
DDIT4L	DDIT4L	1.75435064109686
PPP1R1B	PPP1R1B	1.75159453047328
RFTN1P1	RFTN1P1	1.74831047373527
UPK1B	UPK1B	1.74775471577411
IGLVI-70	IGLVI-70	1.73596612646
CCL26	CCL26	1.73523293826365
RP11-102K13.5	RP11-102K13.5	1.73089123576911
CDKN1C	CDKN1C	1.71716770737525
CRLF1	CRLF1	1.7169106091317
HMX1	HMX1	1.7163829132923
GNG8	GNG8	1.71319979633685
KRT4	KRT4	1.71094409291184
PIP5K1B	PIP5K1B	1.70308299147355
MAGEA11	MAGEA11	1.69992640666959
NNMT	NNMT	1.69548957251695
TNNT1	TNNT1	1.69326759757035
KIF12	KIF12	1.68194482843109
PYGM	PYGM	1.68171881390396
DIO3	DIO3	1.68153296808929
SGCD	SGCD	1.67774345242221
MYOZ2	MYOZ2	1.67759687051271
PLA2G4E	PLA2G4E	1.67195647042365
POMC	POMC	1.671739288568
AC005863.1	AC005863.1	1.67041838568242
SERPINB12	SERPINB12	1.66851300649287
KRTDAP	KRTDAP	1.66251004708528
ACTA1	ACTA1	1.65894107325127
DSC1	DSC1	1.65761073249223
RP11-115C10.1	RP11-115C10.1	1.65442346178695
PEAR1	PEAR1	1.64922075282376
PON3	PON3	1.64657194641193
RASD2	RASD2	1.64015957469501
NOBOX	NOBOX	1.63495916388971
KLK13	KLK13	1.62598113999437
KIAA1045	KIAA1045	1.62578098644679
NEXN	NEXN	1.62521274444331
ARRDC2	ARRDC2	1.61943551743022
RP11-297P16.4	RP11-297P16.4	1.61777815926368
ELFN1-AS1	ELFN1-AS1	1.61718641610996
AKAP6	AKAP6	1.61549199948631
LA16c-313F4.1	LA16c-313F4.1	1.61522292649355
CHRD	CHRD	1.61353764190817
REEP2	REEP2	1.60937471363023
CTXN1	CTXN1	1.6070697681537
CMYA5	CMYA5	1.60691742313076
CYP4B1	CYP4B1	1.60576568887479
LXN	LXN	1.59955376665584
IL1A	IL1A	1.5984432399436
WFDC5	WFDC5	1.59516918229146
LDB3	LDB3	1.59412220343561
NFE4	NFE4	1.59325452682543
CXorf67	CXorf67	1.58745843745903
TXLNB	TXLNB	1.58650416118902
AC004951.5	AC004951.5	1.58514403336951
CXCL3	CXCL3	1.58245513721642
MME	MME	1.58012579072749
KRT7	KRT7	1.57727851138455
CGA	CGA	1.57687648200143
CRYM	CRYM	1.57665726911762
CXCL2	CXCL2	1.57147545624595
TNNC1	TNNC1	1.56780454222575
OLR1	OLR1	1.56282109305782
RP11-472K17.3	RP11-472K17.3	1.55666840023026
NRGN	NRGN	1.54712056865579
GJB2	GJB2	1.53257440262257
LBP	LBP	1.5320298855588
RP11-466H18.1	RP11-466H18.1	1.53010170032681
KRT16P5	KRT16P5	1.52482432599723
CPED1	CPED1	1.52035195754303
TNNI1	TNNI1	1.5121552306213
TRIM31	TRIM31	1.50936070109312
HHIP	HHIP	1.50728693711301
LAYN	LAYN	1.50526431526428
RNY3P8	RNY3P8	1.49848244842984
ATP2A1-AS1	ATP2A1-AS1	1.49719141415147
CYP2W1	CYP2W1	1.49306899059072
NEURL3	NEURL3	1.48935747750399
SDC2	SDC2	1.48313472268763
RAMP1	RAMP1	1.48137843932334
PNLIPRP3	PNLIPRP3	1.48118305351557
MYH7	MYH7	1.48094199598481
CACNB1	CACNB1	1.47934808716176
KISS1	KISS1	1.47890825747074
DHRS4-AS1	DHRS4-AS1	1.47832211388939
PGLYRP4	PGLYRP4	1.47804186757414
AC016739.2	AC016739.2	1.47594883800126
CD36	CD36	1.4744108725993
CAPN13	CAPN13	1.47365538492388
IL1B	IL1B	1.46831093870182
RNF182	RNF182	1.46567697600469
GDPD2	GDPD2	1.4593904022993
IGHD2-2	IGHD2-2	1.45799148192877
SERPINB2	SERPINB2	1.45509180829175
SRL	SRL	1.4543401305696
KRT16	KRT16	1.45276510246184
LINC00473	LINC00473	1.44684673459315
KRT42P	KRT42P	1.4448861648861
GALNT6	GALNT6	1.4442608420987
TSC22D1	TSC22D1	1.4440294287029
CD248	CD248	1.44371615431242
MYOM3	MYOM3	1.43949985210311
UPK3BL	UPK3BL	1.43900197307375
APLP1	APLP1	1.43762130691119
AKR1B15	AKR1B15	1.43365574370566
FST	FST	1.43045863122479
RP11-40C6.2	RP11-40C6.2	1.42968308957318
HSD17B13	HSD17B13	1.42938336479005
AC005077.14	AC005077.14	1.42912903480463
PSAPL1	PSAPL1	1.42463405892127
NMU	NMU	1.4235679880569
KAZALD1	KAZALD1	1.42297607973957
MTURN	MTURN	1.4227352898344
MIR503HG	MIR503HG	1.42244394415089
ASCL4	ASCL4	1.41647826289802
CDSN	CDSN	1.41355480207943
BHMG1	BHMG1	1.41345465484788
LOXL2	LOXL2	1.41150516591359
CCL11	CCL11	1.41120383927043
PPAPDC3	PPAPDC3	1.41074369447251
RTP3	RTP3	1.40816055649914
SAA2	SAA2	1.40734907735468
LAMP5	LAMP5	1.39995928970583
RP11-1081M5.1	RP11-1081M5.1	1.3997645390188
INHBB	INHBB	1.39819040722594
NDRG2	NDRG2	1.39714300825254
PHYHD1	PHYHD1	1.39525138273395
CACNG6	CACNG6	1.39459367539414
RNF39	RNF39	1.39320523958588
CNFN	CNFN	1.38999000973013
SULT2B1	SULT2B1	1.38984011748302
ZFP42	ZFP42	1.3858613868758
ATP13A4	ATP13A4	1.38314978162763
NHP2P1	NHP2P1	1.37174061265641
C6orf58	C6orf58	1.37146353934001
SMKR1	SMKR1	1.37090802325921
ATP12A	ATP12A	1.36875131678043
CCDC74A	CCDC74A	1.3680604522446
PIP	PIP	1.36644428401776
CAP2	CAP2	1.36359583125359
PRR9	PRR9	1.36273983881917
AQP3	AQP3	1.36226901614115
TRIM72	TRIM72	1.36041999534268
SPRR2D	SPRR2D	1.36001605789722
SHISA4	SHISA4	1.35909908481083
EN1	EN1	1.35803171993634
SYPL2	SYPL2	1.35454025861917
SAA1	SAA1	1.35338076729492
UCP3	UCP3	1.34970759429479
RP1-315G1.3	RP1-315G1.3	1.34955041080247
IL13RA2	IL13RA2	1.34838934412877
TPTEP1	TPTEP1	1.3471040044481
CH17-60O17.1	CH17-60O17.1	1.34492084074184
VSTM2L	VSTM2L	1.34286543047987
LRRC39	LRRC39	1.34091660055227
RASL11A	RASL11A	1.33480209805243
BARX1	BARX1	1.33425699079947
SELM	SELM	1.33392083029017
IGKV6D-21	IGKV6D-21	1.33334510474249
DYSF	DYSF	1.33298984130334
PLA2G2A	PLA2G2A	1.32892002134021
FABP3	FABP3	1.32467272151284
LAMC3	LAMC3	1.32303768926251
BIN1	BIN1	1.32258308505197
RP11-583F2.6	RP11-583F2.6	1.32254806537289
D4S234E	D4S234E	1.31857326534343
LA16c-425C2.1	LA16c-425C2.1	1.3179783940656
CHST1	CHST1	1.3105341723371
SLC43A1	SLC43A1	1.30879195150363
RARRES1	RARRES1	1.30807611331276
F3	F3	1.30472397556214
MYH11	MYH11	1.30172932130057
RPS3AP5	RPS3AP5	1.3016213511329
RNU6-8	RNU6-8	1.3007033096573
EXOC3L4	EXOC3L4	1.30044316289198
CCDC28B	CCDC28B	1.29754678018812
HES6	HES6	1.29416859687378
PRKAG3	PRKAG3	1.2929907530753
FAM163A	FAM163A	1.29146512021661
MEF2C	MEF2C	1.28947060205799
CTD-2194D22.3	CTD-2194D22.3	1.28863319043224
SELE	SELE	1.28643395986063
LMF1-AS1	LMF1-AS1	1.28396955894872
SLPI	SLPI	1.28207691899441
MYOM1	MYOM1	1.27817475488428
C8G	C8G	1.27707990002135
USP2	USP2	1.27488847441976
TMPRSS11B	TMPRSS11B	1.27468988855325
CLDN20	CLDN20	1.27391059173901
TMEM38A	TMEM38A	1.27380054957157
HOXB-AS3	HOXB-AS3	1.27269302264232
HOXA11	HOXA11	1.27205588795451
TP53INP2	TP53INP2	1.26698179261074
KRT17	KRT17	1.2651105431582
CTB-36O1.7	CTB-36O1.7	1.26379111755639
SYT7	SYT7	1.2633364994575
MSI1	MSI1	1.26139845535289
LAGE3	LAGE3	1.25794253186028
RP11-336A10.4	RP11-336A10.4	1.25611422441135
CSF2	CSF2	1.25320782887552
IVL	IVL	1.25015294963274
ALPK3	ALPK3	1.24946482907124
VMO1	VMO1	1.24853048658495
HMGB3	HMGB3	1.24810521945388
KB-1517D11.4	KB-1517D11.4	1.24801498947749
SERPINB7	SERPINB7	1.24201098708309
CITED4	CITED4	1.24138328861715
FABP6	FABP6	1.24138195046429
CCL25	CCL25	1.24045116953129
CYP24A1	CYP24A1	1.2401597962956
RPS21	RPS21	1.23983460249864
PPIAP26	PPIAP26	1.23874223969854
TRIM55	TRIM55	1.23772810973596
LIMCH1	LIMCH1	1.23710137089201
NAT14	NAT14	1.23629360909549
FKBP9P1	FKBP9P1	1.23596484735757
B3GALT5-AS1	B3GALT5-AS1	1.23365735941465
ATP2A1	ATP2A1	1.2334748964118
SERPINB11	SERPINB11	1.23271515295461
NKX2-4	NKX2-4	1.23259347795618
RP11-64B16.2	RP11-64B16.2	1.23200328425951
PGLYRP3	PGLYRP3	1.2307902555809
ZFAS1	ZFAS1	1.22875934214244
RNF208	RNF208	1.22872853866807
FKSG48	FKSG48	1.22857187351676
MAOB	MAOB	1.22534018713974
VSIG2	VSIG2	1.2238069630594
BAI1	BAI1	1.2221362542265
IRX4	IRX4	1.22116720232177
PLCXD2	PLCXD2	1.22087320216005
DIO2	DIO2	1.22076018425064
TREX2	TREX2	1.22002014467642
LINC01527	LINC01527	1.21825071493283
CTSV	CTSV	1.21737800548256
SFTA1P	SFTA1P	1.21629796915843
SORCS2	SORCS2	1.21479597326977
CHRNA2	CHRNA2	1.21318508227948
NGB	NGB	1.21098704128418
MSC	MSC	1.21061319185539
SYNPO2	SYNPO2	1.20226684532016
RNF5P1	RNF5P1	1.20167104667996
RP13-582O9.5	RP13-582O9.5	1.20065398404472
ACTBP12	ACTBP12	1.19761930091921
CDH13	CDH13	1.19720715094362
RP11-539L10.3	RP11-539L10.3	1.19469952835293
MYBPC1	MYBPC1	1.19173324256011
NPDC1	NPDC1	1.19046558367937
CEACAM5	CEACAM5	1.18489365135552
PADI3	PADI3	1.18415139882257
ATOH8	ATOH8	1.18319861042735
FAM83A-AS1	FAM83A-AS1	1.18265711325274
TMSB15A	TMSB15A	1.18033959768909
KLK12	KLK12	1.17974146787722
COX7A1	COX7A1	1.17910668073025
RP11-417E7.1	RP11-417E7.1	1.17686754485734
RAB38	RAB38	1.17675115255137
ENHO	ENHO	1.17652049119633
CLIC3	CLIC3	1.17639559076916
PPP1R1A	PPP1R1A	1.17045424950915
SSTR2	SSTR2	1.17008473183259
B3GALT5	B3GALT5	1.1693763737926
ANKRD1	ANKRD1	1.16887406387425
CLPSL1	CLPSL1	1.16769558457456
RP11-817J15.2	RP11-817J15.2	1.16768862368451
AMPD1	AMPD1	1.16682233931346
SLITRK6	SLITRK6	1.16669650374447
UNC5B-AS1	UNC5B-AS1	1.16467665987601
POPDC3	POPDC3	1.1635529911573
LINC01372	LINC01372	1.16101291709322
CAPN5	CAPN5	1.16080380418057
GOLGA6L7P	GOLGA6L7P	1.16029330909359
SERPINF1	SERPINF1	1.15730741164226
RP11-12M5.3	RP11-12M5.3	1.15569812627587
THBS4	THBS4	1.15242604537653
LAMTOR4	LAMTOR4	1.15028636679173
ANKRD35	ANKRD35	1.15028092522151
KRT16P2	KRT16P2	1.14966050052283
P2RX2	P2RX2	1.1489610461179
AOC1	AOC1	1.14776062454859
NR5A1	NR5A1	1.14764301068661
PLAC1	PLAC1	1.14762259004233
RP3-512B11.3	RP3-512B11.3	1.14704262071186
TKTL1	TKTL1	1.14401628480106
TRBV20OR9-2	TRBV20OR9-2	1.14392496669056
SOHLH1	SOHLH1	1.14270321246181
GOLT1A	GOLT1A	1.14145910131214
PRSS21	PRSS21	1.14096487768158
SLC39A4	SLC39A4	1.14094579215656
AC006262.11	AC006262.11	1.1404845456636
GPR1	GPR1	1.13772441843081
RP5-908M14.9	RP5-908M14.9	1.13620541560606
PPP1R3B	PPP1R3B	1.13561249319719
RDH12	RDH12	1.13373083721322
STARD10	STARD10	1.13354613222083
ZNF750	ZNF750	1.13097246138399
HS3ST6	HS3ST6	1.12952241460817
NES	NES	1.12912137003607
RPL13P12	RPL13P12	1.12804483248337
PAQR5	PAQR5	1.12404239152537
PLA2G4D	PLA2G4D	1.12228597360058
EGFLAM	EGFLAM	1.11965282313293
RPS4X	RPS4X	1.11869034180731
SCUBE3	SCUBE3	1.11750894917617
TSPAN1	TSPAN1	1.11564804621867
OLFM2	OLFM2	1.11526650479368
EPGN	EPGN	1.11219845271538
KLHL40	KLHL40	1.11126655044921
GLDC	GLDC	1.11107951272338
CTC-246B18.10	CTC-246B18.10	1.1107561986957
RP11-398B16.2	RP11-398B16.2	1.10997163693516
TGM3	TGM3	1.1096320676043
RP11-351J23.1	RP11-351J23.1	1.10779802310597
IL36A	IL36A	1.10629914159685
RP11-629O1.2	RP11-629O1.2	1.10629192718397
TFAP2B	TFAP2B	1.10198420026968
PKIG	PKIG	1.09974702454633
MMP11	MMP11	1.09690179362682
KRT31	KRT31	1.096475081347
CD207	CD207	1.09600290732649
RAPSN	RAPSN	1.09594505553459
NIPAL4	NIPAL4	1.09468625868721
BCAS1	BCAS1	1.09443205570045
ALPP	ALPP	1.09392046535111
STK32C	STK32C	1.09217443895171
SMYD1	SMYD1	1.09185430668543
AC156455.1	AC156455.1	1.09138722160098
GJB1	GJB1	1.0885567644517
CA9	CA9	1.0881898380008
GFRA3	GFRA3	1.08806896974704
OSBP2	OSBP2	1.08653334162357
SERPINB10	SERPINB10	1.08515747345935
FAM101B	FAM101B	1.0810124267658
MYL3	MYL3	1.08038666118252
DCDC2	DCDC2	1.08037919701888
S100P	S100P	1.07928884444474
FEZ1	FEZ1	1.07881920954488
STMN3	STMN3	1.07688953326825
RPL39P3	RPL39P3	1.07680025335886
B3GNT3	B3GNT3	1.07617815512004
FAM65C	FAM65C	1.07468653703654
IER3	IER3	1.07438428551963
ABCA12	ABCA12	1.07358683068325
C17orf89	C17orf89	1.07355814140673
TMPRSS13	TMPRSS13	1.0720998418501
ATP2C2	ATP2C2	1.07014893085796
MIR4477B	MIR4477B	1.06875971899703
SCN4A	SCN4A	1.06700417352794
RPL39	RPL39	1.06427999921987
FBN3	FBN3	1.06415692210194
CTSE	CTSE	1.06263507774405
FXYD1	FXYD1	1.06172389707827
CLEC1A	CLEC1A	1.06159550203422
HSPB2	HSPB2	1.06142267694108
RP11-425L10.1	RP11-425L10.1	1.061375620025
GGT1	GGT1	1.06122836896278
KCNE3	KCNE3	1.06119606533774
NKX2-2	NKX2-2	1.06035497652812
TG	TG	1.0580762681646
SYTL5	SYTL5	1.05802829884342
DCXR	DCXR	1.05687745878142
SIX2	SIX2	1.0558531379508
SLC24A3	SLC24A3	1.0544819894434
SPRR1B	SPRR1B	1.05291785542701
SLC16A11	SLC16A11	1.05247641648391
CTC-338M12.5	CTC-338M12.5	1.05221114816173
RBP1	RBP1	1.05046077219852
KRT80	KRT80	1.04832509673469
RP4-737E23.2	RP4-737E23.2	1.04710226893184
AC128709.3	AC128709.3	1.04694142020472
KHDC1L	KHDC1L	1.04396767711304
DNASE1L2	DNASE1L2	1.04333363783162
TSKS	TSKS	1.04155807187878
RP11-344B5.2	RP11-344B5.2	1.04125942086749
SLC39A2	SLC39A2	1.04090913877452
UPP1	UPP1	1.0406745468177
ASPN	ASPN	1.0370330221552
RN7SL431P	RN7SL431P	1.03677605043112
C5orf17	C5orf17	1.03529636166868
POLR2J3	POLR2J3	1.03281756375704
S100A4	S100A4	1.03260617312651
CASQ1	CASQ1	1.03170060064818
CYP2B7P	CYP2B7P	1.02938160917133
ANKRD2	ANKRD2	1.02835468480582
MUSTN1	MUSTN1	1.02739238037916
WNT5B	WNT5B	1.0268930052231
SOX18	SOX18	1.02667867268333
FAM173A	FAM173A	1.0264721675682
TOR4A	TOR4A	1.02347450280979
AC103563.3	AC103563.3	1.02318399293825
ASCL2	ASCL2	1.02248367303319
PTGES	PTGES	1.02182744518345
NLRP2	NLRP2	1.0216649773344
SLC6A17	SLC6A17	1.01923670151842
METRN	METRN	1.01880742967194
NDUFB11	NDUFB11	1.01878635752254
ATOX1	ATOX1	1.01668256974649
STRA13	STRA13	1.01465668796719
ADCK3	ADCK3	1.01374633327825
RNF157	RNF157	1.01355263870223
SYNDIG1	SYNDIG1	1.01351596630934
AC004813.1	AC004813.1	1.01210965728171
CCNI2	CCNI2	1.01155294127353
DLGAP3	DLGAP3	1.01060091460704
RBM46	RBM46	1.00968665950024
CHRNG	CHRNG	1.00899687788462
SCN1B	SCN1B	1.00822920507731
MLIP	MLIP	1.00805840078141
STK19B	STK19B	1.00704552388454
TMEM190	TMEM190	1.00474834796313
CYP4F22	CYP4F22	1.00467762137419
HHIP-AS1	HHIP-AS1	1.00325642570742
SNHG8	SNHG8	1.00179325454694
SLC5A1	SLC5A1	1.00172831643824
INA	INA	1.00160042586921
LINC01269	LINC01269	1.0003966915268
RP11-492E3.2	RP11-492E3.2	1.00017207308927
BCL2L10	BCL2L10	0.999368576971668
ATP5E	ATP5E	0.998636189229373
FAM174B	FAM174B	0.998553869802704
DUSP13	DUSP13	0.997580731764144
RP11-7F17.7	RP11-7F17.7	0.995710342024129
PAEP	PAEP	0.995674420697914
CD55	CD55	0.995641012232209
TCEAL4	TCEAL4	0.995060050299041
SLC9A2	SLC9A2	0.994395767697084
TREM1	TREM1	0.994386944803915
CLDN19	CLDN19	0.992363675203178
PRR19	PRR19	0.990858550985229
CD200	CD200	0.989199839123544
HSPB8	HSPB8	0.989009363181429
ARC	ARC	0.986852011410854
FIBCD1	FIBCD1	0.985729414579714
PYCR1	PYCR1	0.985688107762694
LCMT1-AS2	LCMT1-AS2	0.985415833409797
RPS7P1	RPS7P1	0.98422961865433
ABHD11-AS1	ABHD11-AS1	0.984140209430945
SOHLH2	SOHLH2	0.983078827744116
CTB-63M22.1	CTB-63M22.1	0.982665167475242
DLX5	DLX5	0.982201527529875
BCAP31P2	BCAP31P2	0.9809459699425
EXOSC4	EXOSC4	0.980858288648591
CYB5R1	CYB5R1	0.980790470113185
TCEA2	TCEA2	0.97853630507013
DIRAS1	DIRAS1	0.977043689115207
NDN	NDN	0.976988157175022
RPL29P19	RPL29P19	0.976454478842028
MSMB	MSMB	0.976450802809611
KLHL31	KLHL31	0.973781366855952
RP11-111M22.3	RP11-111M22.3	0.973742595935362
PKDCC	PKDCC	0.972490298467134
KRT75	KRT75	0.972405333708385
HIST3H2A	HIST3H2A	0.972269052762495
LINC00626	LINC00626	0.971059469090468
CEACAM6	CEACAM6	0.968555965458902
CRACR2B	CRACR2B	0.968387437262176
DHRS7	DHRS7	0.968376153201934
PTK6	PTK6	0.968185039178632
IL11	IL11	0.968101757842235
NLRP7	NLRP7	0.967269933961464
CTD-2619J13.13	CTD-2619J13.13	0.965639166114545
SNHG6	SNHG6	0.96381317798552
PAPL	PAPL	0.962507289558612
TF	TF	0.962067590093858
TST	TST	0.961395101402903
RPL7P9	RPL7P9	0.961278409482665
ADRA2C	ADRA2C	0.961039431215943
OBSCN	OBSCN	0.960620225995291
COL14A1	COL14A1	0.959603657729891
ETV4	ETV4	0.959072041929053
HBEGF	HBEGF	0.955541433541447
RPS4XP22	RPS4XP22	0.955383564782587
GCK	GCK	0.954521435746813
HAL	HAL	0.953833869703545
RPL38	RPL38	0.953595045435693
RP11-245D16.4	RP11-245D16.4	0.952504112492354
RP4-610C12.3	RP4-610C12.3	0.95215255777206
ADCY2	ADCY2	0.951876807349346
C2orf76	C2orf76	0.951714445748272
KCNJ12	KCNJ12	0.951543545574621
CLTCL1	CLTCL1	0.951093397155082
CCDC85B	CCDC85B	0.951057251770547
ALOX12	ALOX12	0.950918207306954
COL12A1	COL12A1	0.950241399957256
IL2RG	IL2RG	0.948806963327775
MGST1	MGST1	0.948743881867642
KCNS2	KCNS2	0.947388942291464
HSD17B2	HSD17B2	0.947242644752611
CXCL14	CXCL14	0.946989377254505
RP11-467L13.7	RP11-467L13.7	0.946537346122867
SLC10A6	SLC10A6	0.946279730412787
SCGB2A1	SCGB2A1	0.945732942563485
QDPR	QDPR	0.945288884254821
REM1	REM1	0.94466667702586
BEST3	BEST3	0.943577471888714
MRPL51	MRPL51	0.943254989485641
GOLGA7B	GOLGA7B	0.942553095224408
LINC01033	LINC01033	0.941021880425595
RP11-700H6.4	RP11-700H6.4	0.940830346574454
TMEM160	TMEM160	0.939884748325689
RP11-670E13.6	RP11-670E13.6	0.939634297589566
AP001505.10	AP001505.10	0.938199132460262
PPP1R3C	PPP1R3C	0.937387611330081
F13A1	F13A1	0.936900361860763
PHPT1	PHPT1	0.936030214134149
SMOC1	SMOC1	0.935971893619658
THBD	THBD	0.935339569672164
ATP5I	ATP5I	0.934874314186608
TLCD1	TLCD1	0.934442881062797
RPL41	RPL41	0.934007047032587
AC010970.2	AC010970.2	0.932892491701093
POU2AF1	POU2AF1	0.932523684229979
COMP	COMP	0.93238127146069
RP11-857B24.5	RP11-857B24.5	0.932311124797071
RPL21	RPL21	0.931904444467792
RPL13AP5	RPL13AP5	0.931701170776486
LINC00493	LINC00493	0.930926971174997
RPS29	RPS29	0.930877709799452
CAPNS2	CAPNS2	0.930552840099089
PRSS27	PRSS27	0.92919470445171
TMEM45B	TMEM45B	0.928425513134977
VWCE	VWCE	0.928360848477422
TH	TH	0.927963199749049
FZD10	FZD10	0.927905858410628
SLC6A14	SLC6A14	0.927027306818697
ADH1C	ADH1C	0.926359227514173
C15orf62	C15orf62	0.923991677196632
TMPRSS11E	TMPRSS11E	0.923513299809994
RHOD	RHOD	0.92320941288246
GPX2	GPX2	0.923202874008811
WBSCR28	WBSCR28	0.922355266571588
IGLV5-52	IGLV5-52	0.922000261905335
TUBB2A	TUBB2A	0.92167470670126
PIN4	PIN4	0.920136068354651
SSTR5	SSTR5	0.91952393079402
SNCG	SNCG	0.91892543705463
RP11-329L6.2	RP11-329L6.2	0.91871248540472
POLR2L	POLR2L	0.916240955049327
RP11-128M1.1	RP11-128M1.1	0.916217751018509
JPH2	JPH2	0.915348633079282
SYTL2	SYTL2	0.914764520208514
SEPT5	SEPT5	0.914734225628737
KRT16P3	KRT16P3	0.914282936010511
SYT12	SYT12	0.913460887213626
METRNL	METRNL	0.913090256364415
RPL8	RPL8	0.91201463542753
EGFL7	EGFL7	0.911936273574421
RPS26P2	RPS26P2	0.911260591692036
TMPO-AS1	TMPO-AS1	0.909053491600508
SNORD104	SNORD104	0.908457183629406
MESP1	MESP1	0.908435772253914
CNTD2	CNTD2	0.908403071356178
RP11-734J24.1	RP11-734J24.1	0.907874085337655
PDRG1	PDRG1	0.906476842985963
AC004791.2	AC004791.2	0.906000159372523
NCALD	NCALD	0.904669428955394
FOXC2	FOXC2	0.904465229428238
PPP1R14A	PPP1R14A	0.903943070359536
MYOD1	MYOD1	0.903679523432511
KLF2P1	KLF2P1	0.903615865831144
FAM50A	FAM50A	0.90354791424378
KRT38	KRT38	0.90321545201773
RNU4-2	RNU4-2	0.903020074835696
WNT11	WNT11	0.902518243736582
ENDOU	ENDOU	0.902237369626175
TMEM52	TMEM52	0.902117417888338
RP5-875H18.9	RP5-875H18.9	0.902005760961652
FAM25BP	FAM25BP	0.899513293101828
FNDC4	FNDC4	0.897880075316237
GPC3	GPC3	0.897451497845582
CTA-14H9.5	CTA-14H9.5	0.896677049638672
GADD45G	GADD45G	0.896259887604694
SNAI1	SNAI1	0.895736497376717
MMP9	MMP9	0.895595951868437
MTRNR2L1	MTRNR2L1	0.895404093552267
IL6	IL6	0.895375558521438
HEY1	HEY1	0.894844788775808
SHISA8	SHISA8	0.893989497644541
MMP7	MMP7	0.893959608358394
SYCE1L	SYCE1L	0.893536032911603
NCAM1	NCAM1	0.893384689632521
RPL37P2	RPL37P2	0.893351548241491
IGF2	IGF2	0.892639073338114
AGR2	AGR2	0.891854307555541
HILPDA	HILPDA	0.891710804622777
CAMK2N1	CAMK2N1	0.891705536178387
RPS3A	RPS3A	0.891447051046798
NKPD1	NKPD1	0.891096308308691
KCNH3	KCNH3	0.890971719092011
PRKAA2	PRKAA2	0.889439690463845
RP4-616B8.4	RP4-616B8.4	0.889358987688237
PCK1	PCK1	0.889077403834883
RP11-1055B8.4	RP11-1055B8.4	0.88809738349837
RP11-51J9.5	RP11-51J9.5	0.887847156348279
CIB2	CIB2	0.886920362240669
FAM132A	FAM132A	0.886743355582911
AK8	AK8	0.886583616969634
MNX1-AS1	MNX1-AS1	0.886427658397054
GRM1	GRM1	0.886100907671085
TMEM205	TMEM205	0.884516376774823
CCL1	CCL1	0.884293456748597
FAR2P1	FAR2P1	0.884100978762069
SYNM	SYNM	0.882839795736897
RP11-215P8.4	RP11-215P8.4	0.882716906195639
FAM83A	FAM83A	0.882281766019725
RP11-66N11.8	RP11-66N11.8	0.882251991444769
CNTFR	CNTFR	0.881989808037437
DUSP9	DUSP9	0.88190117603551
ACHE	ACHE	0.881848141810958
FADS3	FADS3	0.881703920506006
RP11-367F23.1	RP11-367F23.1	0.881471207976784
SLURP1	SLURP1	0.881389819129263
C1orf226	C1orf226	0.880210102568337
ENPP6	ENPP6	0.879822925021714
TTC39A	TTC39A	0.879762726623371
PRAF2	PRAF2	0.879342533970256
CYP26B1	CYP26B1	0.878557110871462
RPL41P5	RPL41P5	0.877613067199261
MRGPRX3	MRGPRX3	0.876511057291791
CD1A	CD1A	0.875997449995532
C11orf16	C11orf16	0.874968904969232
PPDPF	PPDPF	0.874259439850578
LINC00958	LINC00958	0.874059906866147
RP11-350J20.12	RP11-350J20.12	0.873487518231804
HTR3A	HTR3A	0.872812804574491
LMX1A	LMX1A	0.872485216199513
TPM1	TPM1	0.870905164119415
TMED3	TMED3	0.870817807175059
LGALS1	LGALS1	0.870350456822731
PPP2R2C	PPP2R2C	0.869997665395054
NLGN4X	NLGN4X	0.869933091319826
FITM1	FITM1	0.869920385920835
FJX1	FJX1	0.869276407032056
NUDT10	NUDT10	0.868690205079993
ABLIM2	ABLIM2	0.868409535275768
SLCO4A1	SLCO4A1	0.868391333239594
GRP	GRP	0.86807844999971
SEMA6C	SEMA6C	0.867924230397027
NYAP1	NYAP1	0.86686534782182
RAB3B	RAB3B	0.866649200065364
FBXO2	FBXO2	0.865502965568416
TNFRSF12A	TNFRSF12A	0.865324364050816
AC019129.2	AC019129.2	0.864579798012795
MSX1	MSX1	0.864050270460166
PSCA	PSCA	0.86402273033405
FCGBP	FCGBP	0.862629695199239
PLIN2	PLIN2	0.862372168685159
KLK8	KLK8	0.861682669565591
NUPR1L	NUPR1L	0.861216778489828
DFNA5	DFNA5	0.86105868217235
IBSP	IBSP	0.85991574299636
CAMK2B	CAMK2B	0.859710499669049
TM7SF2	TM7SF2	0.858476785506856
SMCP	SMCP	0.858435949094459
CTSG	CTSG	0.858297101650068
FLRT3	FLRT3	0.857313671733923
SPINK5	SPINK5	0.857304357462642
CHP2	CHP2	0.857197334709681
POF1B	POF1B	0.856073522198317
SOX2-OT	SOX2-OT	0.855843259385777
NR4A1	NR4A1	0.855774300584086
CTB-55O6.8	CTB-55O6.8	0.855694680279509
PCAT6	PCAT6	0.85542412437153
MFAP2	MFAP2	0.855101390066735
MT-TC	MT-TC	0.854873755503621
MGMT	MGMT	0.854268311304732
SIGLEC11	SIGLEC11	0.854036830816433
SLC8A2	SLC8A2	0.853903113552621
MEOX1	MEOX1	0.852530554028758
VTCN1	VTCN1	0.850551122105691
MRPL12	MRPL12	0.849122571463633
SNHG9	SNHG9	0.849024959800128
BIRC3	BIRC3	0.848191940414829
SLCO1A2	SLCO1A2	0.847786813248266
pk	pk	0.847364946547037
GDPD3	GDPD3	0.846957264471425
RPL37AP1	RPL37AP1	0.846743373244732
MZT2B	MZT2B	0.846079455713701
TIMM8B	TIMM8B	0.845233917136693
MT-TT	MT-TT	0.84413418071633
PDGFA	PDGFA	0.843025448740691
FAM134B	FAM134B	0.843000731093461
RPL7	RPL7	0.842761507975112
ANGPT2	ANGPT2	0.842603654123337
MFAP5	MFAP5	0.842576711286802
TEKT4P2	TEKT4P2	0.841466425467193
CAPN8	CAPN8	0.841453238062192
INAFM1	INAFM1	0.840670292154235
FZD8	FZD8	0.839389992157001
LINC00948	LINC00948	0.839054179184396
IL36RN	IL36RN	0.838414653954347
ACTL6B	ACTL6B	0.838114424530094
BCAM	BCAM	0.837905916249791
ADIPOQ	ADIPOQ	0.837365651507512
ACTG2	ACTG2	0.836813556321546
MRPS26	MRPS26	0.836464442218861
STC2	STC2	0.835614153982355
HOMER3	HOMER3	0.834636080430911
SYN1	SYN1	0.833009461212111
FAM198A	FAM198A	0.832884342238646
KCNK7	KCNK7	0.832681379600022
SPRR2A	SPRR2A	0.8319667022456
CARD18	CARD18	0.829799508967053
DPM3	DPM3	0.829487592189007
KB-1562D12.1	KB-1562D12.1	0.829361171515432
RBP7	RBP7	0.828990204267578
HAGLROS	HAGLROS	0.828461262462386
SSTR5-AS1	SSTR5-AS1	0.828295328788905
FOXN1	FOXN1	0.82760504591437
AVPI1	AVPI1	0.827528233151074
CTCFL	CTCFL	0.827219378644958
LHX2	LHX2	0.826870379222158
CBR3	CBR3	0.825346162383347
ANGPTL2	ANGPTL2	0.825231868038158
RP13-401N8.1	RP13-401N8.1	0.825131013256307
SPTLC1P4	SPTLC1P4	0.824789180087924
RPL13AP25	RPL13AP25	0.824287528444979
UXT	UXT	0.823436951503677
RPL36	RPL36	0.822204722632163
CENPV	CENPV	0.822061076599169
GAMT	GAMT	0.821711063805586
RPL37A	RPL37A	0.81997491113486
CILP	CILP	0.819664045468524
SNHG7	SNHG7	0.818621116012622
CHRNB1	CHRNB1	0.818555656025653
CTD-2195M15.3	CTD-2195M15.3	0.818537192602603
FEZF1	FEZF1	0.818241487366353
CFL2	CFL2	0.817872659861965
SFRP4	SFRP4	0.817643829842068
LIPH	LIPH	0.817354848457631
FAM46B	FAM46B	0.817295934284171
CTD-3065J16.9	CTD-3065J16.9	0.816954149033822
RPS24	RPS24	0.816658477568614
RP5-1085F17.3	RP5-1085F17.3	0.816306758252071
PDE6B	PDE6B	0.816244797810828
ACAT1	ACAT1	0.815927878767746
FBLIM1	FBLIM1	0.815708922759153
SLC9A4	SLC9A4	0.815398555145416
RPL37P6	RPL37P6	0.815336872359318
RPL21P28	RPL21P28	0.81435715477392
RP5-1119A7.14	RP5-1119A7.14	0.81384240152477
TSPAN6	TSPAN6	0.813812118089153
RP11-626H12.2	RP11-626H12.2	0.813761773691002
VAT1L	VAT1L	0.812576282585954
FLG2	FLG2	0.812471837975496
PLIN4	PLIN4	0.81230816850015
RP13-616I3.1	RP13-616I3.1	0.811762223716501
RGAG4	RGAG4	0.811465320497869
SLC27A5	SLC27A5	0.809485264111781
NDUFS6	NDUFS6	0.808797313581797
PLAU	PLAU	0.808723708397462
KRT14	KRT14	0.808443806952592
NPM2	NPM2	0.806890465765211
RPS20	RPS20	0.806885546478904
GPC4	GPC4	0.804938278006694
EFNA3	EFNA3	0.804207658099703
CREB3L1	CREB3L1	0.803985832481562
SPNS2	SPNS2	0.803421715544586
SMIM1	SMIM1	0.803072018198373
ATAD3C	ATAD3C	0.802199277477875
ADH7	ADH7	0.801792485784485
PTPRN	PTPRN	0.801414853564882
ANAPC11	ANAPC11	0.801365429571564
RNU4-47P	RNU4-47P	0.801345532474286
HMX2	HMX2	0.800440886599291
KLC3	KLC3	0.800440325658609
CD8BP	CD8BP	0.799712623342937
SMS	SMS	0.798857429546426
YTHDF3-AS1	YTHDF3-AS1	0.797098421785743
BARX2	BARX2	0.796808998361096
TRAF2	TRAF2	0.796743376502573
NCCRP1	NCCRP1	0.796394014455233
SMTN	SMTN	0.796185400212191
NPM3	NPM3	0.795744608582917
NKX3-1	NKX3-1	0.795613867311577
LTK	LTK	0.795254990566312
ANKRD26P4	ANKRD26P4	0.795239143463232
SEMA3A	SEMA3A	0.795164581394921
C4orf48	C4orf48	0.794159410582527
FLG	FLG	0.793916582383118
HOXA11-AS	HOXA11-AS	0.793635785526925
WNT2	WNT2	0.793627196196331
MLLT11	MLLT11	0.793326183685339
AKR1B10P1	AKR1B10P1	0.793216299068224
NDUFA1	NDUFA1	0.792176660111343
SYT2	SYT2	0.792131721300449
WFDC3	WFDC3	0.791047342459706
SOCS1	SOCS1	0.790837629597088
RPL37	RPL37	0.790053289923415
U47924.27	U47924.27	0.789212609026015
GSTA8P	GSTA8P	0.788771134091886
LINC01206	LINC01206	0.787991346435298
LINC01503	LINC01503	0.787544452841241
DTD1	DTD1	0.787436665123328
TMEM71	TMEM71	0.78707060109282
RP11-321C24.4	RP11-321C24.4	0.783985183606288
B3GNT6	B3GNT6	0.783931194527799
ABCA17P	ABCA17P	0.783858766593698
COX7B	COX7B	0.783240135906525
HSD17B3	HSD17B3	0.78202416709802
ALKBH3	ALKBH3	0.780746934258993
SOWAHB	SOWAHB	0.780667699940688
NALCN	NALCN	0.779697110419483
RPL7AP6	RPL7AP6	0.779559355888126
VPS37D	VPS37D	0.778929925680278
CYP2C18	CYP2C18	0.77867693992356
TYMSOS	TYMSOS	0.778394809878179
MUC21	MUC21	0.778233802527964
TIMM17B	TIMM17B	0.777952995983337
AF064858.6	AF064858.6	0.776667011054414
CCL20	CCL20	0.776627649379542
ALDH1A3	ALDH1A3	0.776510586762384
RP3-417G15.1	RP3-417G15.1	0.776257704618296
NXT1	NXT1	0.776183584664995
MIOX	MIOX	0.775683425164829
CYGB	CYGB	0.775519768068536
BTNL9	BTNL9	0.775396344633987
HIST1H4H	HIST1H4H	0.774837527924199
KLHDC9	KLHDC9	0.774636283147126
RPL31	RPL31	0.774555940789742
PTGIR	PTGIR	0.77363214466487
SLC7A4	SLC7A4	0.773294576912556
LAMC2	LAMC2	0.771449538803068
HAGHL	HAGHL	0.770826261793131
RPL18A	RPL18A	0.770665821147421
GPX3	GPX3	0.76949591967089
KRTCAP3	KRTCAP3	0.769207041007031
TSTD1	TSTD1	0.768817305807437
SLC2A5	SLC2A5	0.76876575129717
NSMF	NSMF	0.768027342695923
GPSM1	GPSM1	0.767909827326856
LRRC2	LRRC2	0.767842276076129
COBL	COBL	0.7668553787877
NGFRAP1	NGFRAP1	0.766759010463151
RPL4P4	RPL4P4	0.766552779807148
AB019441.29	AB019441.29	0.765426014847773
ANG	ANG	0.764542692129485
LYPD5	LYPD5	0.76133245298182
PRDX4	PRDX4	0.761249901251182
WFDC21P	WFDC21P	0.760507050300038
TCF24	TCF24	0.760439772061811
RP11-465B22.3	RP11-465B22.3	0.759443910159098
CLU	CLU	0.759420870873042
CTC-490G23.2	CTC-490G23.2	0.758620707014344
POU3F1	POU3F1	0.758222742864918
HMGA1P5	HMGA1P5	0.757078291142723
RP3-340N1.2	RP3-340N1.2	0.75706639720677
PLA2G3	PLA2G3	0.754698701035254
DANCR	DANCR	0.754539449015248
EDF1	EDF1	0.753996493738446
RPL18AP3	RPL18AP3	0.753966391327914
RP11-100E5.2	RP11-100E5.2	0.753175319827461
OR10AC1	OR10AC1	0.752656460943565
RP5-967N21.11	RP5-967N21.11	0.752575770931331
TNFRSF10D	TNFRSF10D	0.752547053724975
CHRDL2	CHRDL2	0.752381051775093
GPR64	GPR64	0.752026679911351
SH3PXD2A-AS1	SH3PXD2A-AS1	0.751947087935779
SNHG17	SNHG17	0.751632606366232
RP11-535M15.1	RP11-535M15.1	0.751418030842034
RP4-639F20.1	RP4-639F20.1	0.751232205669814
LINC01468	LINC01468	0.75081246448262
TENM2	TENM2	0.749912032265987
CHST7	CHST7	0.749696662406906
AIF1L	AIF1L	0.749617587221204
MMP13	MMP13	0.748794476630581
TMEM177	TMEM177	0.748668104385248
TSHR	TSHR	0.748133016097389
RP4-813D12.3	RP4-813D12.3	0.747226240203322
RP11-488P3.1	RP11-488P3.1	0.747134994123391
COX6C	COX6C	0.746824748866293
NOP56P1	NOP56P1	0.746432660428803
UQCRBP1	UQCRBP1	0.745714009909434
CTB-79E8.3	CTB-79E8.3	0.745220072010646
CERS3	CERS3	0.745108846531932
ROMO1	ROMO1	0.744868995536997
TRIM15	TRIM15	0.744278737526235
RPL15P18	RPL15P18	0.74389985050609
LGI3	LGI3	0.742641201735963
LINC01420	LINC01420	0.742526093781161
CMB9-22P13.1	CMB9-22P13.1	0.742319227638353
ATG9B	ATG9B	0.741548928922152
TMIE	TMIE	0.741490094931782
RPS4Y1	RPS4Y1	0.74124698279828
GJA1	GJA1	0.74120385999027
RP11-107N15.1	RP11-107N15.1	0.741062857394727
MORN3	MORN3	0.740906457804984
SCAND1	SCAND1	0.740850205476486
SFRP2	SFRP2	0.740725199688509
RHOB	RHOB	0.740359831561952
NME4	NME4	0.738707333738314
AC018738.2	AC018738.2	0.738680285556199
DNAJC12	DNAJC12	0.73716682811587
MYEOV2	MYEOV2	0.735555219277366
MAGEA3	MAGEA3	0.735154825567292
PANX2	PANX2	0.734941631803415
FAM89A	FAM89A	0.733349712579041
C1QTNF4	C1QTNF4	0.733140385979705
SMOX	SMOX	0.733037440547519
HOXA10	HOXA10	0.732871269662753
RHPN1	RHPN1	0.731995457119403
COCH	COCH	0.731612840259499
CPXM2	CPXM2	0.731216917636305
FCER1A	FCER1A	0.731061732242458
PGBD5	PGBD5	0.730857330818348
STRIP2	STRIP2	0.730456447836212
SOX21	SOX21	0.730195365163537
RIPPLY2	RIPPLY2	0.729263114949295
FZD7	FZD7	0.728263592386679
RPL29	RPL29	0.728144236668527
CLDN18	CLDN18	0.727617813447369
TCN1	TCN1	0.727032186616443
MAFA	MAFA	0.726851807829918
TRIM9	TRIM9	0.726445761161804
ANO1	ANO1	0.726444405232675
TBX15	TBX15	0.72615945853055
RP11-489D6.2	RP11-489D6.2	0.725912699799435
CCDC167	CCDC167	0.725825328095271
RPL24P4	RPL24P4	0.725598946722741
PKIA	PKIA	0.725439951575984
PINLYP	PINLYP	0.725268284373824
RPS10	RPS10	0.72504707939911
CYSRT1	CYSRT1	0.72495078539278
PQBP1	PQBP1	0.72461314683868
GATA3	GATA3	0.724562652225529
LY6K	LY6K	0.723758430394694
NR5A2	NR5A2	0.723350785230045
COMMD7	COMMD7	0.723342700788773
TCEAL3	TCEAL3	0.722895044495062
BNIPL	BNIPL	0.721877165689642
RP4-710M16.2	RP4-710M16.2	0.721719812092452
FNDC5	FNDC5	0.721650298763683
FAM216A	FAM216A	0.72056682407028
KYNU	KYNU	0.719829685258366
RPLP2	RPLP2	0.718886212753812
S100A14	S100A14	0.718723262371176
ASB9	ASB9	0.71760060203569
MAFG-AS1	MAFG-AS1	0.716119262194673
FILIP1	FILIP1	0.716048957497025
RP11-54O7.10	RP11-54O7.10	0.714660217144436
GCAT	GCAT	0.713966024848554
RPS28	RPS28	0.713805705559015
EMC9	EMC9	0.712856813096771
CBLN2	CBLN2	0.712622906726027
RTN2	RTN2	0.711514134435197
LCE1C	LCE1C	0.71096288308462
RP11-178L8.7	RP11-178L8.7	0.71075830150247
PRRT3-AS1	PRRT3-AS1	0.710639503048538
CRABP2	CRABP2	0.710434299175361
F2RL1	F2RL1	0.709889592468985
PCDH8	PCDH8	0.709034330845641
BOK	BOK	0.709018494064324
RP11-12A20.7	RP11-12A20.7	0.70899702258147
AJAP1	AJAP1	0.708518267237507
LCE1B	LCE1B	0.707952279024934
CLIP3	CLIP3	0.707408026724247
DENND2A	DENND2A	0.706659465768059
RP11-477I4.4	RP11-477I4.4	0.706331222819075
RPS17	RPS17	0.706190799986151
RP11-69G7.1	RP11-69G7.1	0.705946416479091
IGHG2	IGHG2	0.705694809251984
C17orf96	C17orf96	0.705363724224177
EDIL3	EDIL3	0.705100631920396
PPARGC1A	PPARGC1A	0.70479828325458
FAM27C	FAM27C	0.704437674613826
BPIFB1	BPIFB1	0.704269383864672
AC107983.4	AC107983.4	0.704015806209744
LINC01214	LINC01214	0.703337158218889
DHRS9	DHRS9	0.702272537949151
TPRG1	TPRG1	0.70204503654381
TMEM238	TMEM238	0.70118606192181
RPL9	RPL9	0.701125294599015
RP4-541C22.5	RP4-541C22.5	0.70051871387026
SHH	SHH	0.700403111872721
ANO5	ANO5	0.700390120167594
AC079250.1	AC079250.1	0.699650396695082
14	14	0.699341220499876
RP11-689K5.3	RP11-689K5.3	0.699099784349817
PPM1N	PPM1N	0.698569941429913
NTHL1	NTHL1	0.698526638481842
RPL35	RPL35	0.698388299828657
C11orf96	C11orf96	0.6982464928874
DUSP14	DUSP14	0.697840325386656
PHKG1	PHKG1	0.697206835240765
DLL3	DLL3	0.69705633973717
RP11-655M14.13	RP11-655M14.13	0.695006671586747
CTC-573N18.1	CTC-573N18.1	0.694660658306359
C17orf58	C17orf58	0.694323725573787
SC22CB-1E7.1	SC22CB-1E7.1	0.694260116728995
DEGS2	DEGS2	0.693172431748478
AC004453.8	AC004453.8	0.693073201505812
SPARCL1	SPARCL1	0.69288211484531
LINC01160	LINC01160	0.692609050223246
H2AFX	H2AFX	0.69258253509128
POLR2I	POLR2I	0.692316712155947
FAM84A	FAM84A	0.691930178203348
CEND1	CEND1	0.691689394952739
LRRC10B	LRRC10B	0.691036691454668
TGFBR3L	TGFBR3L	0.690405676767953
MACROD1	MACROD1	0.690313098435424
C2orf54	C2orf54	0.689822351090852
C2CD4A	C2CD4A	0.689784669054007
SEMA3C	SEMA3C	0.688472764655103
RP1-292B18.1	RP1-292B18.1	0.68813737287185
PDGFRA	PDGFRA	0.686642723493297
RPL23A	RPL23A	0.686601277242342
AKR7A3	AKR7A3	0.68625732248742
AGPAT9	AGPAT9	0.686065533061898
DYNLRB1	DYNLRB1	0.686065216740539
RP11-4K3--A.5	RP11-4K3--A.5	0.686008868069873
RPS19BP1	RPS19BP1	0.68597099126375
IGKV1D-13	IGKV1D-13	0.685601628734216
GPT	GPT	0.685582935348497
C7orf55	C7orf55	0.685046036874263
RASD1	RASD1	0.684842632445547
RP11-532F12.5	RP11-532F12.5	0.683414871855529
AL591704.7	AL591704.7	0.683390924257224
MIR4768	MIR4768	0.683091485159489
RP11-173C1.1	RP11-173C1.1	0.68258207642029
DYNC1I1	DYNC1I1	0.682194726246512
SLC22A23	SLC22A23	0.68209864399184
KLF10	KLF10	0.682041591299643
GS1-124K5.4	GS1-124K5.4	0.681879427478687
CTA-29F11.1	CTA-29F11.1	0.681801106749697
WNT4	WNT4	0.681782352654745
FABP5P7	FABP5P7	0.681694752909631
SLC27A6	SLC27A6	0.681427763904014
GGT6	GGT6	0.681422567107298
CTGF	CTGF	0.680146564228861
RP11-1260E13.1	RP11-1260E13.1	0.679953252298861
MAGEH1	MAGEH1	0.679620325578405
ASPHD1	ASPHD1	0.679501979323497
PARK2	PARK2	0.679441814357391
EXT2	EXT2	0.679040622115983
SQLE	SQLE	0.678405154104576
OVOL1	OVOL1	0.678114064391208
CLEC2A	CLEC2A	0.677985668884136
RNF222	RNF222	0.677432861811852
SNHG10	SNHG10	0.677304781354598
C16orf45	C16orf45	0.677143243942012
TMEM45A	TMEM45A	0.676790764310586
GPD1	GPD1	0.675706424473064
SAA2-SAA4	SAA2-SAA4	0.675586439011861
RPL7A	RPL7A	0.675101449234518
RP1-79C4.4	RP1-79C4.4	0.674659271630914
GAPDH	GAPDH	0.67444827549706
SH3BGR	SH3BGR	0.674214351209032
RP11-36C20.1	RP11-36C20.1	0.674076516047647
CDA	CDA	0.673999974199052
NRN1	NRN1	0.673784646797674
MAP1LC3A	MAP1LC3A	0.673403356301202
RPL34	RPL34	0.673357945272546
SNX21	SNX21	0.672864244945569
NOP56P3	NOP56P3	0.67285455591796
RP1-86C11.7	RP1-86C11.7	0.672449976493848
NKD2	NKD2	0.671842312706543
CMA1	CMA1	0.671385706495082
GPR153	GPR153	0.671385453185652
SLCO4C1	SLCO4C1	0.671047918710628
CAPN3	CAPN3	0.670962068116128
PLEKHF1	PLEKHF1	0.670656374614753
GAS5	GAS5	0.67058457122386
PTGS2	PTGS2	0.669230137168223
CTF1	CTF1	0.668679647360173
ANXA9	ANXA9	0.668052649159295
IGLV3-9	IGLV3-9	0.667930066324342
FUT1	FUT1	0.667638707822483
C19orf33	C19orf33	0.667085405460627
ALDOB	ALDOB	0.666929074716958
ADAMTSL4	ADAMTSL4	0.666614095888419
PBDC1	PBDC1	0.666557114675807
AC110781.3	AC110781.3	0.666330618938882
FAM104B	FAM104B	0.666073403438145
FXYD6	FXYD6	0.666046125106705
RP11-443P15.2	RP11-443P15.2	0.665736380578287
RPS28P7	RPS28P7	0.665686053793017
SCCPDH	SCCPDH	0.665448148787016
RPS7P11	RPS7P11	0.665004908636329
LINGO1	LINGO1	0.664472114144717
IGFBP4	IGFBP4	0.664325284324921
CACNG4	CACNG4	0.663825768812999
TMEM63C	TMEM63C	0.663816676484565
RP11-672L10.6	RP11-672L10.6	0.663639923035347
ZNF114	ZNF114	0.662973589134821
AC113189.5	AC113189.5	0.662578074320653
GNG4	GNG4	0.662573246019585
BASP1	BASP1	0.662315456584994
DUSP1	DUSP1	0.66185655325088
RP11-331N16.1	RP11-331N16.1	0.661627371922232
JSRP1	JSRP1	0.661077421272163
KLF15	KLF15	0.660431225944749
MRPL52	MRPL52	0.660387089659579
MYH10	MYH10	0.660013281816502
NID1	NID1	0.659844788427794
MIR4740	MIR4740	0.659728842322701
MRPL23	MRPL23	0.659715550441603
ETV5	ETV5	0.659557932788076
CAV3	CAV3	0.659541051224692
NAA10	NAA10	0.659402411935986
GADD45A	GADD45A	0.659155915008775
CNN1	CNN1	0.658749562964654
SPRR3	SPRR3	0.658574195288328
ULBP2	ULBP2	0.658370838552887
RP11-21B23.2	RP11-21B23.2	0.658226078502369
CD151	CD151	0.657568661633533
HINT2	HINT2	0.657494095993958
WI2-87327B8.2	WI2-87327B8.2	0.657354861748044
ZDHHC8P1	ZDHHC8P1	0.657073409031865
FKSG62	FKSG62	0.656946550981375
KLHL35	KLHL35	0.656872494128123
HSD17B10	HSD17B10	0.656662304315413
RPL3P4	RPL3P4	0.656656755499682
ALOX15B	ALOX15B	0.656224942658065
IGLV3-29	IGLV3-29	0.655928935433284
GSTM1	GSTM1	0.655748173079137
C9orf142	C9orf142	0.655644764816767
MPZL3	MPZL3	0.655257189793345
CALML5	CALML5	0.655238525723739
AC044907.1	AC044907.1	0.654737835647645
RP11-234A1.1	RP11-234A1.1	0.654604161056651
AC114498.1	AC114498.1	0.654444303537268
LINC00707	LINC00707	0.654409232778931
C2CD4C	C2CD4C	0.654205727891823
XXbac-B135H6.18	XXbac-B135H6.18	0.654155549782677
ALDH3A1	ALDH3A1	0.654081297625282
RPS18	RPS18	0.654062529006431
SRPK3	SRPK3	0.653680524158426
IFI27L2	IFI27L2	0.653478985932709
PRKAG2-AS1	PRKAG2-AS1	0.653461916611903
VIL1	VIL1	0.653358126610478
SURF2	SURF2	0.65296431775821
RP1-92O14.3	RP1-92O14.3	0.65281194280834
OSER1-AS1	OSER1-AS1	0.652618549920381
IL23A	IL23A	0.652203498939016
RPP25L	RPP25L	0.652040291316172
WDR13	WDR13	0.651728434633538
RPS26	RPS26	0.651717373858858
SLC13A5	SLC13A5	0.651588991918601
RP11-307C12.11	RP11-307C12.11	0.651556762767969
CNGB1	CNGB1	0.65145246229544
CTD-2192J16.15	CTD-2192J16.15	0.651365493788385
NKAIN4	NKAIN4	0.650573833568884
ZNF428	ZNF428	0.650042911209201
SNORA51	SNORA51	0.649915523336356
DUSP15	DUSP15	0.649612727574131
RPS7	RPS7	0.649328584635116
PRRG4	PRRG4	0.648390840461986
PEBP4	PEBP4	0.648253650974894
PF4V1	PF4V1	0.648192832494022
HIST1H2BPS2	HIST1H2BPS2	0.648102566627382
CTD-2566J3.1	CTD-2566J3.1	0.647956727190158
PTGIS	PTGIS	0.647953293327391
KRT16P4	KRT16P4	0.64771226998375
RP11-490M8.1	RP11-490M8.1	0.647486677903462
KCNA7	KCNA7	0.647393422842568
RPL32	RPL32	0.647201746140814
DGUOK-AS1	DGUOK-AS1	0.647136912945137
PSMG3	PSMG3	0.646889549787305
RPS7P10	RPS7P10	0.646674099058787
AHRR	AHRR	0.645965540012203
SLC26A9	SLC26A9	0.645860285659863
IGLV2-18	IGLV2-18	0.645676497390324
CUTA	CUTA	0.645451218180627
SPTBN2	SPTBN2	0.645440160808162
GSG1L	GSG1L	0.645228081055923
MLPH	MLPH	0.644794054093514
RP11-626G11.6	RP11-626G11.6	0.644396691819245
DEFB1	DEFB1	0.644162911969687
NUDT1	NUDT1	0.644029332227634
NR0B2	NR0B2	0.643398911611842
TGM6	TGM6	0.643383782664477
NENF	NENF	0.64310335725523
CGREF1	CGREF1	0.64304634469381
RP1-96H9.5	RP1-96H9.5	0.642848090808108
TGM5	TGM5	0.642758406850858
KCND3	KCND3	0.642659628021049
IL20	IL20	0.642197507942378
LINC00221	LINC00221	0.642075823860087
1	1	0.642001742817706
CHCHD6	CHCHD6	0.641045398802856
SLC6A11	SLC6A11	0.639923036266889
RPL10P15	RPL10P15	0.639902211648129
WDR54	WDR54	0.639693001604213
MFSD3	MFSD3	0.639575634000689
RPS3	RPS3	0.639464527334844
FHL2	FHL2	0.639425364304811
RP3-406A7.7	RP3-406A7.7	0.639342364453453
MAPRE3	MAPRE3	0.637781200795851
SRPX2	SRPX2	0.63738494308436
FAM127B	FAM127B	0.637177182288432
SLC7A11	SLC7A11	0.63682460053223
IFI27L1	IFI27L1	0.636478202374087
NDUFB8	NDUFB8	0.636343033161574
PROSER2	PROSER2	0.636161728371119
TMEM256	TMEM256	0.635902507170742
LMX1B	LMX1B	0.635393563869411
RP11-1055B8.1	RP11-1055B8.1	0.634981209899911
RPS18P12	RPS18P12	0.634972120784768
GJB4	GJB4	0.634546359867032
RP11-574K11.24	RP11-574K11.24	0.634427376901855
TNC	TNC	0.633724570297639
RP11-844P9.2	RP11-844P9.2	0.633088658807689
STXBP6	STXBP6	0.63263431043764
DEPTOR	DEPTOR	0.632420780045012
SPR	SPR	0.632293654143768
COX20P1	COX20P1	0.631389009456675
C6orf48	C6orf48	0.631221764546936
YIPF7	YIPF7	0.6311932402272
ABHD12	ABHD12	0.631010775269199
RHPN1-AS1	RHPN1-AS1	0.63092933524593
RNASEH1-AS1	RNASEH1-AS1	0.630698669930081
GJA3	GJA3	0.630512947812634
ZFPM2-AS1	ZFPM2-AS1	0.629977171172263
LPPR2	LPPR2	0.629967431148785
CD59	CD59	0.629831919840038
CISD1	CISD1	0.629715000703255
MAPK12	MAPK12	0.629652298672395
PET100	PET100	0.629414166198649
NEURL1	NEURL1	0.628938013767887
ELOVL4	ELOVL4	0.62864221467133
MUC15	MUC15	0.628636067491255
RPS25	RPS25	0.628551475383134
NAA20	NAA20	0.628183328759137
FEZF1-AS1	FEZF1-AS1	0.628153165548808
GPR115	GPR115	0.627965202300225
RPS27A	RPS27A	0.627886460746984
BAG1	BAG1	0.627859653899693
LRRC45	LRRC45	0.627165969413075
RABAC1	RABAC1	0.627155656790294
RP6-65G23.3	RP6-65G23.3	0.626685550294773
PRSS36	PRSS36	0.626564153533435
SLC9A3R2	SLC9A3R2	0.625928285841362
SLC25A5	SLC25A5	0.625791475088899
KRT84	KRT84	0.625716815710158
CTC-444N24.7	CTC-444N24.7	0.625685556638793
NT5C3B	NT5C3B	0.625378616179001
RPS3AP6	RPS3AP6	0.625175221502938
FAHD2B	FAHD2B	0.625152468419059
AP000251.3	AP000251.3	0.625112242718222
PPP1R12B	PPP1R12B	0.624683197706111
SCEL	SCEL	0.624544042331263
LAMA3	LAMA3	0.624307548983658
RP11-849I19.1	RP11-849I19.1	0.623933811583168
UBE2Q2P6	UBE2Q2P6	0.623900842573418
RPRML	RPRML	0.623647441453795
XPA	XPA	0.62320617601309
HAUS7	HAUS7	0.622913051041194
RP13-582O9.7	RP13-582O9.7	0.622697452175573
PLLP	PLLP	0.622680379350433
RP11-332J15.4	RP11-332J15.4	0.622655025601512
ISYNA1	ISYNA1	0.622568706198219
KIAA1644	KIAA1644	0.622469450516805
RPL24P2	RPL24P2	0.622015989673261
POMZP3	POMZP3	0.621718102404212
CTB-33O18.1	CTB-33O18.1	0.62151767700133
CA12	CA12	0.620445799867961
SLC25A10	SLC25A10	0.620011871068185
SDK2	SDK2	0.619926074939435
ODC1	ODC1	0.619697861191653
RPS15A	RPS15A	0.619618677511621
RPS15	RPS15	0.619589325273031
RPLP1	RPLP1	0.619356566500421
RPS8	RPS8	0.619163949788907
SNRPF	SNRPF	0.618945921571454
FHDC1	FHDC1	0.61868534933754
FAM58A	FAM58A	0.618395568309209
SALL3	SALL3	0.618161296059959
RPL30	RPL30	0.618071186440222
ISM2	ISM2	0.616774920580676
RPL12	RPL12	0.616425848964834
HBB	HBB	0.616022091192293
RP11-195F19.5	RP11-195F19.5	0.615716085481847
UPB1	UPB1	0.614851908020347
TMA7	TMA7	0.614828300198687
RPL29P3	RPL29P3	0.61482329257311
HTRA3	HTRA3	0.614504340051904
SORBS1	SORBS1	0.614457489514214
RP11-90L1.8	RP11-90L1.8	0.614096845971743
CDC42EP2	CDC42EP2	0.612860165029376
C12orf57	C12orf57	0.612547043041452
CETN2	CETN2	0.61247518579151
SWI5	SWI5	0.612124996450993
RNA5SP284	RNA5SP284	0.612028908172667
C20orf27	C20orf27	0.611848361175089
AC002511.2	AC002511.2	0.611828437075567
RPL23	RPL23	0.611619992684689
GPX4	GPX4	0.611507371351591
TMEM79	TMEM79	0.611424266858091
ECM1	ECM1	0.610833422587013
B4GALNT2	B4GALNT2	0.610790622246682
REN	REN	0.610402818214103
RP11-483F11.7	RP11-483F11.7	0.610239131734626
FOXI3	FOXI3	0.6101718036795
KCNH5	KCNH5	0.609672900922551
PLP2	PLP2	0.609574100064872
IGFALS	IGFALS	0.609488688585057
NUDT14	NUDT14	0.609430609927207
RP4-529N6.2	RP4-529N6.2	0.609398487522672
LY6G6C	LY6G6C	0.6093577577426
RP11-480I12.5	RP11-480I12.5	0.60921133491773
SNORD60	SNORD60	0.609064157447084
UBL5	UBL5	0.608810305825447
JPH1	JPH1	0.608727856321967
ACPP	ACPP	0.60821338494489
ELOVL2	ELOVL2	0.607300022205904
PFN2	PFN2	0.606920194247976
MT1L	MT1L	0.606453615237108
ARHGAP32	ARHGAP32	0.606451492305005
ADAMTS15	ADAMTS15	0.606427886800822
RP11-215A21.2	RP11-215A21.2	0.605663842617332
TP53TG1	TP53TG1	0.60557601544653
CLDN10	CLDN10	0.605562101434301
UQCRB	UQCRB	0.604974749205258
PNMA6A	PNMA6A	0.604306180400695
RP1-198K11.5	RP1-198K11.5	0.603860437434011
ZBED2	ZBED2	0.603655379698731
ADCY5	ADCY5	0.603176201385197
NUDT8	NUDT8	0.602864919279424
RPS6	RPS6	0.602834609317329
PCAT19	PCAT19	0.60251898791167
AKR1B10	AKR1B10	0.602181557146864
MDK	MDK	0.602177621480271
TMEM14C	TMEM14C	0.602017351005333
LOXL4	LOXL4	0.601683462562209
GDF10	GDF10	0.601641300288289
UQCC3	UQCC3	0.601410130852728
PERP	PERP	0.601400892509933
ANXA3	ANXA3	0.601326309339364
HSPA2	HSPA2	0.601101731429898
KCP	KCP	0.601014839754709
CDK5R2	CDK5R2	0.600975522757482
CDH15	CDH15	0.600713040209768
RP1-102E24.1	RP1-102E24.1	0.600635971153737
PTPRH	PTPRH	0.600550613956879
COL4A6	COL4A6	0.599897582666123
RPL27A	RPL27A	0.599411181945788
SEC61G	SEC61G	0.599042227212681
NDUFB1	NDUFB1	0.598993946933981
CHST9	CHST9	0.598534345395554
FGFR3	FGFR3	0.598453317063502
FABP5P1	FABP5P1	0.597878850659402
RDM1	RDM1	0.597856131462489
CTD-2538C1.2	CTD-2538C1.2	0.597691510841243
RPL14P1	RPL14P1	0.597145983416116
MYH3	MYH3	0.59703108162005
KREMEN2	KREMEN2	0.596882989979993
TOMM7	TOMM7	0.596851675118259
NAA38	NAA38	0.596828913321898
LRRC26	LRRC26	0.596541234737775
TIMM8AP1	TIMM8AP1	0.59630080523334
VKORC1	VKORC1	0.596171977975954
CTD-2589H19.6	CTD-2589H19.6	0.596125755560221
RP11-7F17.1	RP11-7F17.1	0.595651205850977
HPDL	HPDL	0.59537056068247
GAPDHP65	GAPDHP65	0.595238606710665
REEP1	REEP1	0.595129157380214
PCDHGC3	PCDHGC3	0.59482999635077
RPS9	RPS9	0.594789403480391
CTD-3184A7.4	CTD-3184A7.4	0.594665683711363
ACOT4	ACOT4	0.594646216376715
RP11-475C16.1	RP11-475C16.1	0.59460649137697
NT5C	NT5C	0.593975512818576
RP11-92K2.2	RP11-92K2.2	0.593874330675486
BCAS4	BCAS4	0.593845032349051
NDUFAF2	NDUFAF2	0.593655905265568
LRRC27	LRRC27	0.593599448942335
REEP6	REEP6	0.593576430539715
EMILIN3	EMILIN3	0.593372984957788
DPCD	DPCD	0.593328918873627
NME1	NME1	0.593185234260257
RP11-1C8.7	RP11-1C8.7	0.593087314308379
HMSD	HMSD	0.593082184359345
COX6CP1	COX6CP1	0.592763402479168
AC009005.2	AC009005.2	0.592763045216816
APCDD1L	APCDD1L	0.592480907567224
HTRA1	HTRA1	0.592048380992475
RPL18	RPL18	0.592037733276868
MRPL36	MRPL36	0.591739688312146
MRPL41	MRPL41	0.591659859755746
MRPL33	MRPL33	0.591277538433668
GATA2-AS1	GATA2-AS1	0.591102400434521
C19orf70	C19orf70	0.590949612743923
MSX2	MSX2	0.590917886106566
ALOX15	ALOX15	0.590881217263231
ADSSL1	ADSSL1	0.590759929860901
RP11-551L14.1	RP11-551L14.1	0.590703216485419
KIZ	KIZ	0.590570903299803
C14orf2	C14orf2	0.590417246582087
PRR15L	PRR15L	0.59040571075862
DEFB4A	DEFB4A	0.590256923456572
ENPP3	ENPP3	0.589624775571596
NEDD8	NEDD8	0.589572715519227
C17orf99	C17orf99	0.5884897989535
TMEM74B	TMEM74B	0.588286840671096
SYNC	SYNC	0.588266155422745
TOP1MT	TOP1MT	0.588070603876421
CTD-2021H9.3	CTD-2021H9.3	0.587687473600448
IGLL3P	IGLL3P	0.587393946534864
ITPKA	ITPKA	0.58722778197443
TSR2	TSR2	0.586871943939415
ELFN1	ELFN1	0.586862046644294
RP11-295G20.2	RP11-295G20.2	0.586823478628093
MAPT	MAPT	0.586796681857232
DTNA	DTNA	0.586756100265243
AADACL2	AADACL2	0.586745662762437
CYB5R2	CYB5R2	0.586698106604633
KCNF1	KCNF1	0.586686247481146
RP11-157P1.4	RP11-157P1.4	0.586466425143061
AOC3	AOC3	0.585963508225329
XDH	XDH	0.585570877107901
COPRS	COPRS	0.585558527300288
EPS8L3	EPS8L3	0.585462402499821
FERMT1	FERMT1	0.585089554140268
AHCY	AHCY	0.584772973329738
RPL35P2	RPL35P2	0.584219676104308
AC006077.3	AC006077.3	0.584133568701916
IGHG3	IGHG3	0.584011333889098
HOXA9	HOXA9	0.583880105759773
RP4-545L17.11	RP4-545L17.11	0.583532616866572
CDH4	CDH4	0.583168031402518
MYOC	MYOC	0.583069707900775
GNG11	GNG11	0.583064193501118
RP1-261G23.5	RP1-261G23.5	0.582794108094332
RP3-522D1.1	RP3-522D1.1	0.582787932058364
SHFM1	SHFM1	0.582662720255219
SEPW1	SEPW1	0.582412126534208
DHRS4L2	DHRS4L2	0.582263962804474
RP4-616B8.5	RP4-616B8.5	0.582231647936909
RPLP0P6	RPLP0P6	0.582046495676106
P3H4	P3H4	0.581986641502141
RP11-323C15.2	RP11-323C15.2	0.581588191188921
RP11-83J16.1	RP11-83J16.1	0.58121202117191
RCN3	RCN3	0.581174866161463
RPS16	RPS16	0.581048999782558
USH1C	USH1C	0.580754321578751
RPP25	RPP25	0.580710192480812
FAM163B	FAM163B	0.580526703613782
CPA4	CPA4	0.580266770596277
ANKRD23	ANKRD23	0.580100988412361
TINAGL1	TINAGL1	0.579355356887747
WFDC2	WFDC2	0.579260655787014
FAM182B	FAM182B	0.578952427974774
RP11-96B2.1	RP11-96B2.1	0.578877190023424
COLEC11	COLEC11	0.578846946874404
RERG	RERG	0.578828415966626
TIPARP	TIPARP	0.578800291859707
EPYC	EPYC	0.57870837660806
RP11-1055B8.9	RP11-1055B8.9	0.578612281746736
IMPA2	IMPA2	0.578499468712798
RP5-827C21.1	RP5-827C21.1	0.578474299393369
LRP3	LRP3	0.578217749008639
TUBA4A	TUBA4A	0.578213866910829
16	16	0.578006473654916
AGAP7P	AGAP7P	0.577850574334705
ENTPD8	ENTPD8	0.577296219110558
CHST4	CHST4	0.576146588995195
RIMS4	RIMS4	0.57558495158545
PYCARD	PYCARD	0.575509429333038
DGCR6L	DGCR6L	0.575183426653622
TIMP3	TIMP3	0.575031287212211
COL6A1	COL6A1	0.574992019420431
C2orf40	C2orf40	0.574458885322749
SERPINF2	SERPINF2	0.574377619369618
SERINC2	SERINC2	0.574138347635719
RPS23P8	RPS23P8	0.573953372151247
TEKT2	TEKT2	0.573891411715208
ARPP21	ARPP21	0.573482134653018
AC093673.5	AC093673.5	0.573369928652612
ALG1L	ALG1L	0.573357145560658
CLCA2	CLCA2	0.572911711946364
CTA-221G9.12	CTA-221G9.12	0.572873749683513
RECQL4	RECQL4	0.572279159286672
WSCD1	WSCD1	0.571884966494313
PHKA1	PHKA1	0.571707316086921
SDS	SDS	0.571583483031461
PTMS	PTMS	0.571206186202726
TMEM141	TMEM141	0.570954268425184
RP11-848P1.5	RP11-848P1.5	0.570596730983124
SMIM4	SMIM4	0.570586434630767
CES3	CES3	0.570310772504037
SCX	SCX	0.570293506473158
DYNLT3	DYNLT3	0.569808591419463
LPL	LPL	0.569384452351157
PVALB	PVALB	0.569089121486086
MT-RNR1	MT-RNR1	0.568834974932392
RP11-339B21.10	RP11-339B21.10	0.568564786144888
THY1	THY1	0.568418547824447
SIVA1	SIVA1	0.567643602948779
RAB34	RAB34	0.567331751251119
CLCF1	CLCF1	0.56701918379634
NMB	NMB	0.567016895569088
IGBP1	IGBP1	0.566997562954102
SAC3D1	SAC3D1	0.566928774565208
CH17-13I23.3	CH17-13I23.3	0.566903040157007
RP11-58O9.2	RP11-58O9.2	0.566614909919532
COLCA1	COLCA1	0.566520491412911
EVA1C	EVA1C	0.566285400698207
MCTS2P	MCTS2P	0.565650692508974
RP11-108L7.15	RP11-108L7.15	0.565221804298476
HSD11B1L	HSD11B1L	0.565204970538346
CLTA	CLTA	0.565064783484937
RP11-334C17.6	RP11-334C17.6	0.564997476667279
RP11-771K4.1	RP11-771K4.1	0.564834737786702
IFT43	IFT43	0.564800119978093
HM13	HM13	0.564693259647085
CRIP1	CRIP1	0.564527448766605
SYCE2	SYCE2	0.563821306756441
SLC25A1	SLC25A1	0.562712994680179
UST	UST	0.562650298340503
RPS3AP26	RPS3AP26	0.562050049878519
RALB	RALB	0.562048006660098
VSIG10L	VSIG10L	0.562045554404401
MFI2-AS1	MFI2-AS1	0.561612264127979
AC011298.2	AC011298.2	0.561447311269255
MZT2A	MZT2A	0.561426227987091
ATP6V1D	ATP6V1D	0.561330541313573
PRDX5	PRDX5	0.56127029813449
MN1	MN1	0.560260290761088
CILP2	CILP2	0.560144569118596
RNU6-140P	RNU6-140P	0.559412047151583
PROSER2-AS1	PROSER2-AS1	0.558497589035972
FLJ20021	FLJ20021	0.558489906873807
PTP4A3	PTP4A3	0.558243716444779
FAH	FAH	0.558120480051933
SCNN1D	SCNN1D	0.558026016809832
GAS1	GAS1	0.557632166590527
DLGAP1-AS1	DLGAP1-AS1	0.557395221588535
HOXB9	HOXB9	0.557382616144647
SPOCK1	SPOCK1	0.557112682387399
RPL26	RPL26	0.556993417567426
CARD6	CARD6	0.556944514924135
LINC01116	LINC01116	0.556942315523708
PMVK	PMVK	0.556853747486965
KRT6A	KRT6A	0.556734990021623
PLCD3	PLCD3	0.556301831716282
PRKAR1B	PRKAR1B	0.555958022295367
GADD45GIP1	GADD45GIP1	0.555800586296685
RPL21P13	RPL21P13	0.555425419831895
DICER1-AS1	DICER1-AS1	0.555203420941937
FBXL15	FBXL15	0.555011979744955
IGKV1-13	IGKV1-13	0.554971131953389
WDR66	WDR66	0.554839994621089
P2RX6P	P2RX6P	0.554681740764038
MYL12B	MYL12B	0.554419354043945
FHL3	FHL3	0.554354864686825
AAMDC	AAMDC	0.554328093758974
CTSF	CTSF	0.554110098926759
XXYLT1-AS1	XXYLT1-AS1	0.553427544390167
PAFAH1B3	PAFAH1B3	0.553257413573943
RP11-867G23.10	RP11-867G23.10	0.553166692617673
FGA	FGA	0.552999752441094
EYA4	EYA4	0.552775676995949
MYRF	MYRF	0.552770455305643
RP11-49I11.1	RP11-49I11.1	0.552716610093404
SPINK2	SPINK2	0.552695196407901
RP3-467K16.7	RP3-467K16.7	0.552592731649091
RPL13	RPL13	0.552514615761114
LGALS7B	LGALS7B	0.552428229895552
PTGS1	PTGS1	0.552229904419725
MYL6B	MYL6B	0.552102612156923
FBLL1	FBLL1	0.551657300855606
SERF2	SERF2	0.551594378460068
SNRPD2	SNRPD2	0.551385541736872
EFHD1	EFHD1	0.551370962682294
RNY3P16	RNY3P16	0.551122179634855
SNHG15	SNHG15	0.550847499301471
ERRFI1	ERRFI1	0.550347662838274
RCAN2	RCAN2	0.550224667783204
PDE9A	PDE9A	0.550011120002402
CH17-340M24.3	CH17-340M24.3	0.54988296109753
TBKBP1	TBKBP1	0.549735086590121
RPS19	RPS19	0.549495681940199
RANBP3L	RANBP3L	0.549117610611236
CARD9	CARD9	0.54893324071534
SNRPB2	SNRPB2	0.548873258546376
RP11-507E23.1	RP11-507E23.1	0.548690229902803
NRARP	NRARP	0.548650390124592
SEC14L2	SEC14L2	0.548585296037343
ADRA1B	ADRA1B	0.548463877719868
IL32	IL32	0.547539214243497
NDUFA11	NDUFA11	0.547323738979186
LRRC75B	LRRC75B	0.547280552041943
CTD-2357A8.3	CTD-2357A8.3	0.547122670275452
DNER	DNER	0.546969999888081
AC006277.2	AC006277.2	0.546753527282843
ANKRD22	ANKRD22	0.546671933994421
EPHX3	EPHX3	0.546335423978292
C9orf116	C9orf116	0.54633125325666
JPH3	JPH3	0.546183805753006
TMEM198	TMEM198	0.54589549113824
EBP	EBP	0.545838372775018
RPL10	RPL10	0.545747496472694
RPL7P1	RPL7P1	0.545733022417276
7	7	0.545587919862736
RAB11FIP5	RAB11FIP5	0.545422840711648
RPTN	RPTN	0.54538865331877
KRT23	KRT23	0.545160105941065
ENTPD6	ENTPD6	0.545119492231874
DPM2	DPM2	0.544960530804128
ATP6V0A4	ATP6V0A4	0.544578551572496
CD320	CD320	0.544404187652736
PRRX1	PRRX1	0.544280600426159
FIBIN	FIBIN	0.544217308912391
NOTUM	NOTUM	0.54419574606227
RP11-78C3.1	RP11-78C3.1	0.544030564708018
SDF2L1	SDF2L1	0.543742974838477
IGFL3	IGFL3	0.543475144859338
TOPORS-AS1	TOPORS-AS1	0.543389646539601
TMEM200B	TMEM200B	0.542856530606629
PAX1	PAX1	0.54245061673408
LINC00702	LINC00702	0.5423738135393
RP11-123B3.2	RP11-123B3.2	0.542103265523512
KLF5	KLF5	0.542049476591858
SNORA25	SNORA25	0.541800951874208
MUC2	MUC2	0.541795913623159
ZNF185	ZNF185	0.541758139149658
CYP27A1	CYP27A1	0.541625456387541
TRPV3	TRPV3	0.541379097760211
EIF4EBP1	EIF4EBP1	0.541343886306866
RP13-1032I1.7	RP13-1032I1.7	0.54101970004154
TIMM13	TIMM13	0.54057658972107
POU4F1	POU4F1	0.539847459698257
SBK1	SBK1	0.539785458339216
CLTB	CLTB	0.53947230219827
SLC27A4	SLC27A4	0.539453501265085
RPS5	RPS5	0.539174446474178
XKRX	XKRX	0.539149157757393
WDR34	WDR34	0.539027020451368
RNF225	RNF225	0.538709236442136
ARF5	ARF5	0.538050737726994
USMG5	USMG5	0.537272493223998
SEC14L4	SEC14L4	0.537232961832692
CTA-293F17.1	CTA-293F17.1	0.53715327957947
POR	POR	0.536737627336004
MPST	MPST	0.536596855626154
TSPAN5	TSPAN5	0.536219947302429
TNFAIP8L3	TNFAIP8L3	0.536133157315329
HTR1DP1	HTR1DP1	0.53596633960073
COL2A1	COL2A1	0.535946289363922
RP11-440K22.1	RP11-440K22.1	0.535912416285125
PALM	PALM	0.535428175662531
WIPI1	WIPI1	0.535370730084341
LINC00888	LINC00888	0.535351090737654
EVPL	EVPL	0.535083282706532
HYAL1	HYAL1	0.534871224049593
CRYBA2	CRYBA2	0.534694843649819
NCAPD2	NCAPD2	0.534663996952979
DSP	DSP	0.534594200079354
AC115522.3	AC115522.3	0.534400476157267
FIS1	FIS1	0.534124798328207
AGPAT2	AGPAT2	0.534052441829128
SLC2A4RG	SLC2A4RG	0.533965817460763
MGST2	MGST2	0.53390661800713
NATD1	NATD1	0.533792902243672
OMD	OMD	0.533347327166322
TIMM10	TIMM10	0.533166295981033
ATP5L	ATP5L	0.532914481802008
U82695.9	U82695.9	0.532863565879555
RPS14	RPS14	0.53282645937375
OXLD1	OXLD1	0.532726065261469
RP11-44N11.2	RP11-44N11.2	0.532539812774284
LINC00162	LINC00162	0.532476864692525
TSPYL5	TSPYL5	0.532245918469577
SLC35F2	SLC35F2	0.53200707171533
EBF4	EBF4	0.531979864670782
BFSP1	BFSP1	0.531871408002064
UBE2C	UBE2C	0.531750885460792
RN7SL2	RN7SL2	0.531701780783846
TBCA	TBCA	0.531469796848402
ZNF580	ZNF580	0.530954770807325
TINCR	TINCR	0.530498464415969
SLC13A2	SLC13A2	0.530326032489796
LA16c-83F12.6	LA16c-83F12.6	0.530140219734489
MANBAL	MANBAL	0.529860944492365
THEM6	THEM6	0.529774072811784
MRPL14	MRPL14	0.529580132584787
RP11-170M17.2	RP11-170M17.2	0.529532647492724
RP11-973H7.1	RP11-973H7.1	0.529297243785219
NDUFA2	NDUFA2	0.529269322584742
TRIM16L	TRIM16L	0.528804429902596
EVA1B	EVA1B	0.528616696060428
LMO2	LMO2	0.528608827781394
BAD	BAD	0.528304946186544
RND1	RND1	0.528164014044291
G6PD	G6PD	0.527971971003958
B4GALNT3	B4GALNT3	0.527798697696298
ARTN	ARTN	0.527496552574461
PRR34-AS1	PRR34-AS1	0.527365252319923
COL27A1	COL27A1	0.526825586801989
ORM2	ORM2	0.526743043881468
HES5	HES5	0.526459069497881
PINK1	PINK1	0.526095723094977
C16orf13	C16orf13	0.526079305244806
PSMB5	PSMB5	0.525978841665999
RANGRF	RANGRF	0.525852543939872
SYNE4	SYNE4	0.525810660059887
RP11-145A3.1	RP11-145A3.1	0.525195371960841
LINC00087	LINC00087	0.525137124163065
AC016700.6	AC016700.6	0.525100642559235
C8orf59	C8orf59	0.524749780534727
AC007387.2	AC007387.2	0.524688064500123
RP11-318C24.1	RP11-318C24.1	0.524315553555618
RP11-96C23.12	RP11-96C23.12	0.523744378426601
RP11-400N13.3	RP11-400N13.3	0.52362758387965
SMIM22	SMIM22	0.523518110621684
TSPY26P	TSPY26P	0.523429372686294
NOSIP	NOSIP	0.52311027362293
C7orf50	C7orf50	0.523097603868893
RPL14	RPL14	0.522981379003526
TEKT4	TEKT4	0.5227462497195
LINC00857	LINC00857	0.522716124526109
RP11-449P1.1	RP11-449P1.1	0.521955124162634
PRR18	PRR18	0.521936288329304
[truncated: 1,721 more rows]
